# Supplementary material for: The Exosome-like Vesicles of Giardia Assemblages A, B, and E Are Involved in the Delivering of Distinct Small RNA from Parasite to Parasite
Source: Int J Mol Sci. 2023 May 31;24(11):9559. doi: 10.3390/ijms24119559 (PMC10253879; doi:10.3390/ijms24119559)
Supplement: Supplementary file 1 [file ijms-24-09559-s001.zip]

Archive with 1 entries (1 files):
- ijms-2303512-supplementary.xlsx
