# Supplementary material for: The Exosome-like Vesicles of Giardia Assemblages A, B, and E Are Involved in the Delivering of Distinct Small RNA from Parasite to Parasite
Source: Int J Mol Sci. 2023 May 31;24(11):9559. doi: 10.3390/ijms24119559 (PMC10253879; doi:10.3390/ijms24119559)
Supplement: Supplementary file 1 [file ijms-24-09559-s001.zip › ijms-2303512-supplementary.xlsx]

## Sheet: WB1267
Gene ID	Chr	Start	End	Strand	Length	description	original_biotype	reads
GL50803_r0021	AACB02000120	1	1818	-	1818	28S ribosomal RNA	rrna	422585
GL50803_r0019	AACB02000103	1036	2484	-	1449	18S ribosomal RNA	rrna	33642
GL50803_21184	GLCHR04	859159	859827	+	669	hypothetical protein	mrna	20985
GL50803_r0025	AACB02000255	1	1006	-	1006	18S ribosomal RNA	rrna	3529
GL50803_33279	GLCHR02	928094	930340	-	2247	VSP	mrna	590
GL50803_t0051	GLCHR05	3028614	3028709	-	96	tRNA-Gln	pseudogenic_transcript	551
GL50803_t0050	GLCHR05	3023416	3023511	+	96	tRNA-Gln	pseudogenic_transcript	529
GL50803_r0015	AACB02000089	993	1112	-	120	5S RNA	rrna	527
GL50803_137716	GLCHR05	2250354	2255111	-	4758	Axoneme-associated protein GASP-180	mrna	331
GL50803_19076	GLCHR03	474158	474703	-	546	hypothetical protein	mrna	129
GL50803_114609	GLCHR02	1109685	1113446	+	3762	Pyruvate-flavodoxin oxidoreductase	mrna	118
GL50803_13475	GLCHR05	1995462	2001836	-	6375	Axoneme-associated protein GASP-180	mrna	102
GL50803_137740	GLCHR03	838391	839746	+	1356	VSP	mrna	100
GL50803_17063	GLCHR05	2633106	2636705	-	3600	Pyruvate-flavodoxin oxidoreductase	mrna	94
GL50803_t0002	GLCHR03	1146606	1146677	-	72	tRNA-Pro	trna	85
GL50803_112312	GLCHR02	65293	66621	+	1329	Elongation factor 1-alpha	mrna	81
GL50803_17265	GLCHR01	800488	808515	-	8028	Dynein heavy chain	mrna	76
GL50803_t0029	GLCHR02	585128	585200	-	73	tRNA-Ala	trna	71
GL50803_16667	GLCHR04	754005	756722	-	2718	Acyl-CoA synthetase	mrna	59
GL50803_t0014	GLCHR05	4331907	4332001	+	95	tRNA-Gln	trna	55
GL50803_112304	GLCHR02	27919	29247	+	1329	Elongation factor 1-alpha	mrna	54
GL50803_16544	GLCHR03	115180	136107	+	20928	hypothetical protein	mrna	54
GL50803_10311	GLCHR03	1022938	1023921	+	984	Ornithine carbamoyltransferase	mrna	51
GL50803_87926	GLCHR03	1145313	1146602	+	1290	hypothetical protein	mrna	50
GL50803_9909	GLCHR04	1607101	1609755	-	2655	Pyruvate, phosphate dikinase	mrna	44
GL50803_t0015	GLCHR05	4328510	4328604	-	95	tRNA-Gln	trna	44
GL50803_88765	GLCHR01	313398	315392	+	1995	Cytosolic HSP70	mrna	43
GL50803_2902	GLCHR01	378715	381417	-	2703	Piwi-protein, putative	mrna	41
GL50803_113836	GLCHR05	886751	891826	-	5076	High cysteine membrane protein EGF-like	mrna	41
GL50803_17520	GLCHR01	1455042	1457690	+	2649	ClpB protein	mrna	40
GL50803_93358	GLCHR03	1463926	1466592	+	2667	Alcohol dehydrogenase	mrna	40
GL50803_40496	GLCHR05	3589719	3604352	-	14634	Dynein heavy chain	mrna	40
GL50803_17570	GLCHR04	2670900	2673596	+	2697	Elongation factor 2	mrna	39
GL50803_21411	GLCHR05	4249568	4255504	-	5937	ABC transporter, ATP-binding protein	mrna	39
GL50803_113677	GLCHR02	1450779	1457606	+	6828	Coiled-coil protein	mrna	37
GL50803_111950	GLCHR05	2868335	2883688	-	15354	Dynein heavy chain	mrna	37
GL50803_15317	GLCHR04	2475999	2480846	-	4848	High cysteine membrane protein Group 1	mrna	36
GL50803_9183	GLCHR05	3484925	3490639	+	5715	hypothetical protein	mrna	36
GL50803_17476	GLCHR04	204969	211478	-	6510	CXC-rich protein	mrna	33
GL50803_t0046	GLCHR04	2243176	2243246	-	71	tRNA-Gly	trna	32
GL50803_103059	GLCHR02	16123	23343	-	7221	Dynein heavy chain	mrna	31
GL50803_100906	GLCHR03	1910353	1927005	+	16653	Dynein heavy chain, putative	mrna	31
GL50803_112103	GLCHR03	1755615	1757357	-	1743	Arginine deiminase	mrna	30
GL50803_17249	GLCHR04	330287	335314	-	5028	Coiled-coil protein	mrna	30
GL50803_14373	GLCHR03	741223	743421	+	2199	Dynamin	mrna	29
GL50803_13608	GLCHR03	1776507	1778687	-	2181	Acetyl-CoA synthetase	mrna	29
GL50803_11125	GLCHR04	2621367	2622749	+	1383	hypothetical protein	mrna	29
GL50803_136021	GLCHR05	3630334	3631677	+	1344	Beta tubulin	mrna	29
GL50803_t0061	GLCHR03	315217	315289	-	73	tRNA-Lys	trna	28
GL50803_94440	GLCHR04	378995	395728	-	16734	Dynein heavy chain	mrna	28
GL50803_137618	GLCHR04	630732	633293	+	2562	VSP	mrna	28
GL50803_102108	GLCHR04	1021986	1027601	+	5616	Clathrin heavy chain	mrna	28
GL50803_101278	GLCHR05	3564268	3568260	+	3993	hypothetical protein	mrna	28
GL50803_101138	GLCHR04	31867	47358	+	15492	Dynein heavy chain	mrna	27
GL50803_8731	GLCHR05	2976605	2977234	+	630	Zinc finger domain protein	mrna	27
GL50803_16804	GLCHR03	960748	967641	+	6894	Dynein heavy chain	mrna	26
GL50803_21942	GLCHR04	171236	172585	-	1350	NADP-specific glutamate dehydrogenase	mrna	26
GL50803_113450	GLCHR02	491607	493805	-	2199	VSP with INR	mrna	25
GL50803_137712	GLCHR05	2340789	2360165	-	19377	hypothetical protein	mrna	25
GL50803_t0012	GLCHR05	2745386	2745458	-	73	tRNA-Asp	trna	25
GL50803_7616	GLCHR04	1142692	1145442	-	2751	Protein 21.1	mrna	24
GL50803_15409	GLCHR02	126650	128197	+	1548	Kinase, NEK	mrna	23
GL50803_136020	GLCHR05	3625697	3627040	-	1344	Beta tubulin	mrna	23
GL50803_24842	GLCHR03	1345802	1351357	-	5556	Protein 21.1	mrna	22
GL50803_16318	GLCHR05	3493483	3499713	+	6231	High cysteine membrane protein Group 1	mrna	22
GL50803_16674	GLCHR01	436410	439325	-	2916	hypothetical protein	mrna	21
GL50803_17332	GLCHR01	702956	707926	-	4971	hypothetical protein	mrna	21
GL50803_t0057	GLCHR01	1080098	1080179	-	82	tRNA-Ile	trna	21
GL50803_93736	GLCHR02	1458838	1473159	-	14322	Dynein heavy chain	mrna	21
GL50803_101074	GLCHR03	76224	78443	+	2220	VSP with INR	mrna	21
GL50803_93294	GLCHR05	2186624	2190394	-	3771	hypothetical protein	mrna	21
GL50803_t0030	GLCHR01	973660	973731	-	72	tRNA-Gly	trna	19
GL50803_38462	GLCHR03	1439386	1463871	+	24486	hypothetical protein	mrna	19
GL50803_t0059	GLCHR05	1413706	1413779	+	74	tRNA-Val	trna	19
GL50803_4606	GLCHR04	411294	412001	-	708	Methionyl-tRNA synthetase	mrna	18
GL50803_37811	GLCHR05	813665	814048	+	384	Hypothetical protein	mrna	18
GL50803_11390	GLCHR02	128274	130607	+	2334	Kinase, NEK	mrna	17
GL50803_17189	GLCHR03	1064405	1071571	-	7167	hypothetical protein	mrna	17
GL50803_112018	GLCHR04	1392611	1394929	-	2319	hypothetical protein	mrna	17
GL50803_113357	GLCHR04	1654917	1656779	-	1863	VSP	mrna	17
GL50803_112801	GLCHR04	2507618	2509861	+	2244	VSP	mrna	17
GL50803_92498	GLCHR04	2531184	2533880	-	2697	Kinase, NEK	mrna	17
GL50803_t0011	GLCHR05	2839852	2839924	-	73	tRNA-Arg	trna	17
GL50803_101291	GLCHR05	3604400	3605743	-	1344	Beta tubulin	mrna	17
GL50803_135294	GLCHR01	1468858	1469106	-	249	hypothetical protein	mrna	16
GL50803_t0055	GLCHR03	329873	329945	+	73	tRNA-Lys	trna	16
GL50803_16805	GLCHR04	1958026	1965927	-	7902	hypothetical protein	mrna	16
GL50803_113439	GLCHR02	463530	465713	-	2184	VSP with INR	mrna	15
GL50803_42285	GLCHR03	689789	712138	-	22350	Ciliary dynein heavy chain 11	mrna	15
GL50803_10885	GLCHR03	1787030	1792225	+	5196	4-alpha-glucanotransferase, amylo-alpha-1,6-glucosidase	mrna	15
GL50803_16525	GLCHR04	2485222	2486361	+	1140	Ribosomal protein L3	mrna	15
GL50803_16867	GLCHR04	2615636	2618248	+	2613	AAA family ATPase	mrna	15
GL50803_t0033	GLCHR05	1588289	1588371	+	83	tRNA-Leu	trna	15
GL50803_t0031	GLCHR05	1664806	1664877	+	72	tRNA-Glu	trna	15
GL50803_24880	GLCHR03	1027817	1030645	+	2829	High cysteine membrane protein Group 2	mrna	14
GL50803_14586	GLCHR05	1484419	1486620	+	2202	VSP with INR	mrna	14
GL50803_113673	GLCHR02	1475632	1480581	+	4950	hypothetical protein	mrna	13
GL50803_17243	GLCHR03	573507	577835	+	4329	Dynein heavy chain	mrna	13
GL50803_95563	GLCHR03	1305219	1309604	-	4386	Phosphorylase B kinase gamma catalytic chain	mrna	13
GL50803_t0004	GLCHR03	1388017	1388088	+	72	tRNA-Thr	trna	13
GL50803_16125	GLCHR05	2522245	2525580	-	3336	Glycerol-3-phosphate dehydrogenase	mrna	13
GL50803_t0062	AACB02000076	1932	2002	-	71	tRNA-Gly	trna	13
GL50803_113531	AACB02000013_frag	4416	9479	-	5064	High cysteine membrane protein EGF-like	mrna	12
GL50803_15411	GLCHR02	123579	125699	+	2121	Kinase, NEK-frag	mrna	12
GL50803_15499	GLCHR02	1148681	1149976	-	1296	hypothetical protein	mrna	12
GL50803_137744	GLCHR03	994384	995127	+	744	VSP	mrna	12
GL50803_t0035	GLCHR04	1181861	1181934	-	74	tRNA-Asn	trna	12
GL50803_16779	GLCHR04	2538164	2539060	+	897	Cathepsin B precursor	mrna	12
GL50803_6430	GLCHR05	1524698	1525444	+	747	14-3-3 protein	mrna	12
GL50803_16745	GLCHR05	2382291	2385410	+	3120	Axoneme-associated protein GASP-180	mrna	12
GL50803_114497	GLCHR05	3105958	3109146	+	3189	hypothetical protein	mrna	12
GL50803_103676	GLCHR05	3287152	3288516	-	1365	Alpha-tubulin	mrna	12
GL50803_137689	GLCHR05	3369675	3392690	+	23016	hypothetical protein	mrna	12
GL50803_16916	GLCHR05	4344662	4349647	-	4986	hypothetical protein	mrna	12
GL50803_32250	GLCHR01	636487	636864	+	378	unspecified product	mrna	11
GL50803_9515	GLCHR02	1414234	1418358	+	4125	Coiled-coil protein	mrna	11
GL50803_21628	GLCHR03	260572	261723	-	1152	hypothetical protein	mrna	11
GL50803_16592	GLCHR03	1285617	1292381	-	6765	ABC transporter family protein	mrna	11
GL50803_37350	GLCHR03	1734276	1755578	-	21303	hypothetical protein	mrna	11
GL50803_112076	GLCHR03	1821134	1826227	+	5094	Kinase, CDC7	mrna	11
GL50803_14225	GLCHR04	636445	641862	+	5418	CXC-rich protein	mrna	11
GL50803_102101	GLCHR04	998288	1001368	+	3081	Kinesin-3	mrna	11
GL50803_137606	GLCHR04	1304172	1306730	+	2559	VSP	mrna	11
GL50803_16412	GLCHR04	1692786	1695323	+	2538	Heat-shock protein, putative	mrna	11
GL50803_t0060	GLCHR05	1435730	1435800	+	71	tRNA-Gly	trna	11
GL50803_98054	GLCHR05	2514317	2515447	+	1131	Heat shock protein HSP 90-alpha	mrna	11
GL50803_42000	GLCHR05	3763333	3771105	-	7773	Coiled-coil protein	mrna	11
GL50803_t0025	GLCHR05	3812219	3812291	+	73	tRNA-Lys	trna	11
GL50803_41212	AACB02000066	32	3991	+	3960	hypothetical protein	mrna	11
GL50803_96670	GLCHR02	1325737	1329744	+	4008	Potassium-transporting ATPase alpha chain 1	mrna	10
GL50803_11654	GLCHR03	37988	38875	-	888	Alpha-1 giardin	mrna	10
GL50803_10623	GLCHR03	850721	852685	-	1965	Phosphoenolpyruvate carboxykinase	mrna	10
GL50803_113740	GLCHR03	1373463	1380338	-	6876	hypothetical protein	mrna	10
GL50803_86511	GLCHR03	1552447	1555359	+	2913	Acyl-CoA synthetase	mrna	10
GL50803_114180	GLCHR03	1571865	1579484	+	7620	High cysteine membrane protein TMK-like	mrna	10
GL50803_17478	GLCHR04	173713	189951	-	16239	Dynein heavy chain	mrna	10
GL50803_114043	GLCHR04	1253427	1255745	+	2319	hypothetical protein	mrna	10
GL50803_13864	GLCHR05	1731251	1732225	+	975	Heat shock protein HSP 90-alpha	mrna	10
GL50803_11118	GLCHR05	2034587	2035924	+	1338	Enolase	mrna	10
GL50803_114751	GLCHR05	3288562	3294105	-	5544	hypothetical protein	mrna	10
GL50803_137617	GLCHR05	3524368	3526572	-	2205	VSP	mrna	10
GL50803_7195	GLCHR05	4017711	4020443	-	2733	Glutamate synthase	mrna	10
GL50803_10538	GLCHR05	4264273	4266582	+	2310	Dynein heavy chain	mrna	10
GL50803_113416	GLCHR02	374368	381918	-	7551	High cysteine membrane protein TMK-like	mrna	9
GL50803_35341	GLCHR02	499865	520684	-	20820	hypothetical protein	mrna	9
GL50803_113456	GLCHR02	525798	532064	+	6267	Kinase, VPS15	mrna	9
GL50803_137753	GLCHR03	290899	295260	-	4362	hypothetical protein	mrna	9
GL50803_98058	GLCHR03	614959	615222	+	264	VSP	mrna	9
GL50803_17622	GLCHR03	655213	659826	-	4614	Kinase, NEK	mrna	9
GL50803_11043	GLCHR03	1152763	1153734	+	972	Fructose-bisphosphate aldolase	mrna	9
GL50803_16595	GLCHR03	1265109	1270544	+	5436	Liver stage antigen-like protein	mrna	9
GL50803_113722	GLCHR03	1416288	1427897	+	11610	hypothetical protein	mrna	9
GL50803_t0021	GLCHR04	1803474	1803546	-	73	tRNA-Phe	trna	9
GL50803_15228	GLCHR04	2164753	2165145	-	393	Ribosomal protein S15A	mrna	9
GL50803_95162	GLCHR05	820580	822298	-	1719	Tenascin-like	mrna	9
GL50803_16993	GLCHR05	2477561	2480815	+	3255	FtsJ cell division protein, putative	mrna	9
GL50803_101948	GLCHR05	3509376	3517658	+	8283	hypothetical protein	mrna	9
GL50803_39938	GLCHR05	4220679	4239641	-	18963	hypothetical protein	mrna	9
GL50803_137614	GLCHR01	21802	23445	+	1644	VSP AS12	mrna	8
GL50803_17167	GLCHR01	547019	548371	-	1353	hypothetical protein	mrna	8
GL50803_16424	GLCHR02	118035	118793	-	759	hypothetical protein	mrna	8
GL50803_8805	GLCHR02	607720	610530	-	2811	Kinase, SCY1	mrna	8
GL50803_19377	GLCHR03	1224846	1225337	-	492	unspecified product	mrna	8
GL50803_35487	GLCHR04	285931	309447	-	23517	hypothetical protein	mrna	8
GL50803_t0045	GLCHR04	2264697	2264768	+	72	tRNA-Thr	trna	8
GL50803_111911	GLCHR04	2583014	2584342	-	1329	hypothetical protein	mrna	8
GL50803_102654	GLCHR05	3189536	3197725	+	8190	hypothetical protein	mrna	8
GL50803_92602	GLCHR05	3355517	3364783	-	9267	hypothetical protein	mrna	8
GL50803_16648	GLCHR05	3785915	3788233	-	2319	hypothetical protein	mrna	8
GL50803_7373	GLCHR01	531904	536589	-	4686	Protein 21.1	mrna	7
GL50803_16835	GLCHR01	1185487	1188537	+	3051	CDC5-like protein	mrna	7
GL50803_39312	GLCHR02	40567	55074	+	14508	Midasin	mrna	7
GL50803_112135	GLCHR02	69678	73112	+	3435	High cysteine membrane protein VSP-like	mrna	7
GL50803_114210	GLCHR02	263015	266281	+	3267	hypothetical protein	mrna	7
GL50803_16390	GLCHR03	334871	343042	+	8172	hypothetical protein	mrna	7
GL50803_17230	GLCHR03	483217	484152	-	936	Gamma giardin	mrna	7
GL50803_137747	GLCHR03	1107753	1111016	-	3264	hypothetical protein	mrna	7
GL50803_15148	GLCHR03	1879451	1881295	-	1845	Chaperone protein dnaJ	mrna	7
GL50803_17254	GLCHR04	363536	365503	-	1968	Phosphomannomutase-2	mrna	7
GL50803_27925	GLCHR04	549675	552035	+	2361	Protein 21.1	mrna	7
GL50803_6417	GLCHR04	759054	765311	-	6258	Gmyb11	mrna	7
GL50803_137608	GLCHR04	1571991	1573652	+	1662	VSP with INR	mrna	7
GL50803_t0043	GLCHR04	1696409	1696481	-	73	tRNA-Ile	trna	7
GL50803_3281	GLCHR04	2324687	2326090	-	1404	Histone deacetylase	mrna	7
GL50803_104173	GLCHR04	2465185	2468682	+	3498	Isoleucyl-tRNA synthetase	mrna	7
GL50803_8044	GLCHR05	817783	818739	+	957	Seven transmembrane protein 1	mrna	7
GL50803_91504	GLCHR05	1024175	1038856	-	14682	hypothetical protein	mrna	7
GL50803_23833	GLCHR05	2097082	2099379	-	2298	Vacuolar protein sorting 35	mrna	7
GL50803_9720	GLCHR05	2176256	2179330	-	3075	Protein 21.1	mrna	7
GL50803_17060	GLCHR05	2663387	2665258	+	1872	Protein 21.1	mrna	7
GL50803_16321	GLCHR05	3222803	3230701	+	7899	hypothetical protein	mrna	7
GL50803_15376	GLCHR05	3296454	3305189	-	8736	hypothetical protein	mrna	7
GL50803_16653	GLCHR05	3813512	3816484	+	2973	hypothetical protein	mrna	7
GL50803_33769	GLCHR01	307195	308649	-	1455	NADH oxidase lateral transfer candidate	mrna	6
GL50803_16585	GLCHR01	353891	358186	-	4296	hypothetical protein	mrna	6
GL50803_5795	GLCHR02	648619	650868	+	2250	Leucine-rich repeat protein 1 virus receptor protein	mrna	6
GL50803_15485	GLCHR02	825287	845506	-	20220	hypothetical protein	mrna	6
GL50803_115052	GLCHR02	845933	850729	+	4797	Multidrug resistance-associated protein 1	mrna	6
GL50803_17388	GLCHR02	896072	901084	+	5013	hypothetical protein	mrna	6
GL50803_14436	GLCHR02	1062308	1064731	-	2424	Kinase, STE STE20	mrna	6
GL50803_137727	GLCHR02	1365821	1370866	-	5046	High cysteine membrane protein EGF-like	mrna	6
GL50803_7796	GLCHR03	111206	112096	+	891	Alpha-2 giardin	mrna	6
GL50803_90024	GLCHR03	516314	533506	+	17193	hypothetical protein	mrna	6
GL50803_16476	GLCHR03	1223019	1224710	+	1692	hypothetical protein	mrna	6
GL50803_102722	GLCHR03	1319716	1323597	+	3882	Ribosome biogenesis protein BMS1	mrna	6
GL50803_16143	GLCHR03	1473648	1479887	+	6240	Transcription regulatory protein SNF2	mrna	6
GL50803_95192	GLCHR03	1597805	1601245	-	3441	Protein 21.1	mrna	6
GL50803_17097	GLCHR03	1760044	1764417	+	4374	Protein 21.1	mrna	6
GL50803_t0026	GLCHR04	15116	15188	+	73	tRNA-Arg	trna	6
GL50803_17121	GLCHR04	535188	537221	+	2034	Bip	mrna	6
GL50803_6464	GLCHR04	577446	581231	-	3786	hypothetical protein	mrna	6
GL50803_91324	GLCHR04	1075605	1084550	-	8946	hypothetical protein	mrna	6
GL50803_5186	GLCHR04	1131689	1137169	+	5481	hypothetical protein	mrna	6
GL50803_112017	GLCHR04	1391024	1392598	-	1575	hypothetical protein	mrna	6
GL50803_4083	GLCHR04	1769045	1770187	-	1143	Ubiquitin-conjugating enzyme E1	mrna	6
GL50803_10698	GLCHR04	1789017	1791329	-	2313	Phosphorylase B kinase gamma catalytic chain	mrna	6
GL50803_13922	GLCHR04	2457227	2460490	-	3264	hypothetical protein	mrna	6
GL50803_17054	GLCHR05	1006646	1007626	+	981	Acidic ribosomal protein P0	mrna	6
GL50803_17053	GLCHR05	1007720	1010854	-	3135	Protein 21.1	mrna	6
GL50803_17105	GLCHR05	1508881	1514763	+	5883	IFT complex B	mrna	6
GL50803_103983	GLCHR05	1641955	1643505	+	1551	hypothetical protein	mrna	6
GL50803_14859	GLCHR05	2201241	2204018	+	2778	Protein 21.1	mrna	6
GL50803_7890	GLCHR05	3073636	3077739	+	4104	Transcriptional regulator ATRX, putative	mrna	6
GL50803_96570	GLCHR05	3146970	3151853	+	4884	hypothetical protein	mrna	6
GL50803_17192	GLCHR05	3258595	3265698	+	7104	Protein transport protein Sec7	mrna	6
GL50803_16699	GLCHR05	3401066	3406144	+	5079	hypothetical protein	mrna	6
GL50803_42008	GLCHR05	3789572	3791824	-	2253	hypothetical protein	mrna	6
GL50803_21048	GLCHR05	3863043	3875147	+	12105	hypothetical protein	mrna	6
GL50803_21423	GLCHR05	4202744	4206142	-	3399	Beta adaptin	mrna	6
GL50803_16910	GLCHR05	4389353	4390678	-	1326	hypothetical protein	mrna	6
GL50803_114787	GLCHR05	4401518	4402405	-	888	Alpha-7.3 giardin	mrna	6
GL50803_135293	CH991838	919	1167	-	249	hypothetical protein	mrna	6
GL50803_112126	GLCHR01	178194	180692	+	2499	High cysteine membrane protein Group 3	mrna	5
GL50803_13727	GLCHR01	248367	249989	-	1623	VSP	mrna	5
GL50803_94117	GLCHR01	650542	657123	-	6582	hypothetical protein	mrna	5
GL50803_17328	GLCHR01	727274	731173	-	3900	High cysteine membrane protein Group 2	mrna	5
GL50803_14451	GLCHR01	1108143	1109807	-	1665	ATP-dependent RNA helicase	mrna	5
GL50803_37985	GLCHR01	1136551	1139769	+	3219	Dynein heavy chain	mrna	5
GL50803_87628	GLCHR01	1368870	1370720	-	1851	VSP	mrna	5
GL50803_7747	GLCHR01	1387082	1392067	-	4986	hypothetical protein	mrna	5
GL50803_8064	GLCHR01	1433281	1433685	+	405	Protein disulfide isomerase PDI5	mrna	5
GL50803_4197	GLCHR02	266346	267383	-	1038	Phosphatidylinositol transfer protein alpha isoform	mrna	5
GL50803_114216	GLCHR02	275931	280775	+	4845	hypothetical protein	mrna	5
GL50803_10813	GLCHR02	465860	472897	-	7038	hypothetical protein	mrna	5
GL50803_37449	GLCHR02	714939	721694	-	6756	hypothetical protein	mrna	5
GL50803_17413	GLCHR02	1142795	1146748	+	3954	CDC19	mrna	5
GL50803_7570	GLCHR02	1176015	1181420	+	5406	hypothetical protein	mrna	5
GL50803_7532	GLCHR03	288880	290847	+	1968	Vacuolar ATP synthase catalytic subunit A	mrna	5
GL50803_113553	GLCHR03	476501	478453	+	1953	Kinase, NEK	mrna	5
GL50803_17232	GLCHR03	491302	493350	-	2049	hypothetical protein	mrna	5
GL50803_14835	GLCHR03	558843	561992	+	3150	Kinase, NEK	mrna	5
GL50803_3042	GLCHR03	577794	579500	-	1707	Hybrid cluster protein lateral transfer candidate	mrna	5
GL50803_91099	GLCHR03	732639	736763	-	4125	High cysteine membrane protein Group 2	mrna	5
GL50803_15334	GLCHR03	787029	792272	-	5244	hypothetical protein	mrna	5
GL50803_96994	GLCHR03	1013546	1014469	-	924	Syntaxin 1A	mrna	5
GL50803_8610	GLCHR03	1132653	1138172	+	5520	Coiled-coil protein	mrna	5
GL50803_87945	GLCHR03	1161320	1169011	-	7692	Kinase, NEK	mrna	5
GL50803_113797	GLCHR03	1207372	1209513	-	2142	VSP with INR	mrna	5
GL50803_t0005	GLCHR03	1433169	1433242	-	74	tRNA-Thr	trna	5
GL50803_12102	GLCHR04	57528	58736	-	1209	Elongation factor 1-gamma	mrna	5
GL50803_17255	GLCHR04	371166	373160	+	1995	hypothetical protein	mrna	5
GL50803_112846	GLCHR04	1028107	1031394	-	3288	Kinesin-3	mrna	5
GL50803_23876	GLCHR04	1511102	1512241	+	1140	hypothetical protein	mrna	5
GL50803_17431	GLCHR04	1791407	1797967	+	6561	hypothetical protein	mrna	5
GL50803_10145	GLCHR04	1848810	1852685	-	3876	Tubulin specific chaperone D	mrna	5
GL50803_113030	GLCHR04	2183912	2185954	+	2043	Kinase, NEK	mrna	5
GL50803_14019	GLCHR04	2314740	2315642	-	903	Cathepsin B precursor	mrna	5
GL50803_17055	GLCHR05	1004642	1006306	-	1665	Spindle pole protein, putative	mrna	5
GL50803_16264	GLCHR05	1316561	1319686	-	3126	WD-40 repeat protein	mrna	5
GL50803_35180	GLCHR05	1621628	1631311	+	9684	GTOR	mrna	5
GL50803_14242	GLCHR05	1646294	1663012	+	16719	hypothetical protein	mrna	5
GL50803_15054	GLCHR05	1716052	1720596	-	4545	Kelch repeat-containing protein	mrna	5
GL50803_8172	GLCHR05	1748281	1749426	-	1146	Dynein heavy chain	mrna	5
GL50803_16731	GLCHR05	1986265	1995414	-	9150	hypothetical protein	mrna	5
GL50803_11100	GLCHR05	2010070	2015538	+	5469	TRP domain containing protein	mrna	5
GL50803_113319	GLCHR05	2138758	2146347	-	7590	High cysteine membrane protein TMK-like	mrna	5
GL50803_137717	GLCHR05	2171411	2173351	-	1941	VSP	mrna	5
GL50803_137711	GLCHR05	2429475	2448737	-	19263	hypothetical protein	mrna	5
GL50803_17527	GLCHR05	3047627	3053347	-	5721	hypothetical protein	mrna	5
GL50803_6226	GLCHR05	3185783	3188557	+	2775	Glycogen phosphorylase	mrna	5
GL50803_16322	GLCHR05	3220941	3222719	-	1779	Neurogenic locus Notch protein precursor	mrna	5
GL50803_1345	GLCHR05	3788438	3789103	-	666	Ribosomal protein L10a	mrna	5
GL50803_14994	GLCHR05	3896506	3905805	-	9300	hypothetical protein	mrna	5
GL50803_10521	GLCHR05	4285851	4287716	-	1866	Arginyl-tRNA synthetase	mrna	5
GL50803_101994	AACB02000072	19191	21683	+	2493	hypothetical protein	mrna	5
GL50803_114671	AACB02000075	2844	4739	+	1896	Protein 21.1	mrna	5
GL50803_22573	GLCHR01	556774	563325	+	6552	hypothetical protein	mrna	4
GL50803_8528	GLCHR01	622857	624443	+	1587	hypothetical protein	mrna	4
GL50803_16436	GLCHR01	851664	861206	+	9543	Kinase, Uni1	mrna	4
GL50803_113625	GLCHR01	879533	885397	-	5865	hypothetical protein	mrna	4
GL50803_20009	GLCHR01	910567	910977	+	411	unspecified product	mrna	4
GL50803_5659	GLCHR01	1096181	1097491	+	1311	S-adenosylmethionine synthetase	mrna	4
GL50803_91643	GLCHR01	1198171	1202217	+	4047	26S proteasome regulatory subunit, putative	mrna	4
GL50803_113143	GLCHR01	1314182	1326805	-	12624	Lipopolysaccharide-responsive and beige-like anchor protein	mrna	4
GL50803_2483	GLCHR01	1457702	1459231	+	1530	Kinase, NEK	mrna	4
GL50803_10976	GLCHR02	316281	320549	-	4269	Nuclear ATP/GTP-binding protein	mrna	4
GL50803_10969	GLCHR02	327470	328489	+	1020	Nucleotide-binding protein 1	mrna	4
GL50803_8513	GLCHR02	350950	351753	-	804	ATP-binding protein	mrna	4
GL50803_16453	GLCHR02	366560	367510	+	951	Carbamate kinase	mrna	4
GL50803_87056	GLCHR02	387145	393435	-	6291	hypothetical protein	mrna	4
GL50803_16880	GLCHR02	417413	419083	+	1671	Multidrug resistance protein B	mrna	4
GL50803_10801	GLCHR02	485174	488401	-	3228	Tubulin tyrosine ligase	mrna	4
GL50803_17304	GLCHR02	550589	552940	+	2352	Alpha adaptin	mrna	4
GL50803_28635	GLCHR02	594915	601121	-	6207	hypothetical protein	mrna	4
GL50803_16273	GLCHR02	625502	632380	+	6879	hypothetical protein	mrna	4
GL50803_16893	GLCHR02	747721	750513	+	2793	Tip elongation aberrant protein 1	mrna	4
GL50803_16967	GLCHR02	1042501	1046760	-	4260	Kinase, NEK	mrna	4
GL50803_8388	GLCHR02	1101007	1102497	-	1491	hypothetical protein	mrna	4
GL50803_17406	GLCHR02	1190441	1195357	+	4917	Phosphoinositide-3-kinase, class 3	mrna	4
GL50803_25296	GLCHR02	1195521	1199819	-	4299	Protein 21.1	mrna	4
GL50803_17403	GLCHR02	1209092	1213822	-	4731	hypothetical protein	mrna	4
GL50803_17082	GLCHR02	1304216	1307608	-	3393	Rab geranylgeranyltransferase	mrna	4
GL50803_8850	GLCHR02	1373324	1375579	+	2256	Protein 21.1	mrna	4
GL50803_15995	GLCHR03	85737	90599	+	4863	Nucleotide-binding head-stalk protein, putative	mrna	4
GL50803_93002	GLCHR03	166645	173937	-	7293	hypothetical protein	mrna	4
GL50803_3449	GLCHR03	235965	238547	-	2583	Kinase, NEK	mrna	4
GL50803_8978	GLCHR03	890143	893790	-	3648	4-alpha-glucanotransferase	mrna	4
GL50803_15520	GLCHR03	1101248	1101727	+	480	Ribosomal protein L21	mrna	4
GL50803_14206	GLCHR03	1402087	1406082	+	3996	Protein 21.1	mrna	4
GL50803_28379	GLCHR03	1601529	1606040	-	4512	Multidrug resistance-associated protein 1	mrna	4
GL50803_14604	GLCHR03	1618767	1620005	+	1239	Nucleotide-binding protein 1	mrna	4
GL50803_17092	GLCHR03	1718768	1725388	+	6621	hypothetical protein	mrna	4
GL50803_14926	GLCHR03	1832492	1833241	-	750	Protein 21.1	mrna	4
GL50803_12081	GLCHR04	87335	91777	+	4443	O-linked GlcNAc transferase	mrna	4
GL50803_17146	GLCHR04	614788	618873	-	4086	Helicase	mrna	4
GL50803_10297	GLCHR04	671033	672382	-	1350	U3 small nucleolar RNA interacting protein, putative	mrna	4
GL50803_114014	GLCHR04	685756	688398	+	2643	hypothetical protein	mrna	4
GL50803_16223	GLCHR04	711912	717137	+	5226	DNA-directed RNA polymerase subunit A	mrna	4
GL50803_33592	GLCHR04	1073129	1075546	+	2418	hypothetical protein	mrna	4
GL50803_16772	GLCHR04	1181998	1197840	+	15843	hypothetical protein	mrna	4
GL50803_96732	GLCHR04	1373965	1384218	+	10254	hypothetical protein	mrna	4
GL50803_40228	GLCHR04	1635305	1641430	+	6126	hypothetical protein	mrna	4
GL50803_t0042	GLCHR04	1659928	1660000	+	73	tRNA-Ile	trna	4
GL50803_17353	GLCHR04	2006643	2007770	+	1128	G beta-like protein GBL	mrna	4
GL50803_17368	GLCHR04	2060091	2066975	-	6885	Kinase, ULK	mrna	4
GL50803_114162	GLCHR04	2069019	2071043	-	2025	VSP	mrna	4
GL50803_21897	GLCHR04	2116482	2123243	+	6762	hypothetical protein	mrna	4
GL50803_14254	GLCHR04	2135406	2137820	-	2415	Protein 21.1	mrna	4
GL50803_t0041	GLCHR04	2153969	2154041	-	73	tRNA-Val	trna	4
GL50803_112978	GLCHR04	2226232	2234169	+	7938	Chromodomain helicase-DNA-binding protein, putative	mrna	4
GL50803_111886	GLCHR04	2448856	2455947	-	7092	hypothetical protein	mrna	4
GL50803_41834	GLCHR04	2521941	2528372	+	6432	hypothetical protein	mrna	4
GL50803_15383	GLCHR04	2655449	2656189	-	741	Peroxiredoxin 1	mrna	4
GL50803_16312	GLCHR05	830122	833073	-	2952	Hypothetical protein	mrna	4
GL50803_91480	GLCHR05	1013135	1018273	-	5139	STU2-like protein	mrna	4
GL50803_114815	GLCHR05	1295615	1297393	+	1779	Tenascin precursor	mrna	4
GL50803_16076	GLCHR05	1380128	1380733	+	606	Peroxiredoxin 1	mrna	4
GL50803_14364	GLCHR05	1581122	1583011	+	1890	Kinase, CAMK CAMKL	mrna	4
GL50803_112207	GLCHR05	1688774	1689391	-	618	VSP	mrna	4
GL50803_98620	GLCHR05	1846937	1847065	-	129	unspecified product	mrna	4
GL50803_16049	GLCHR05	2089927	2091987	-	2061	Kinase, NEK	mrna	4
GL50803_9719	GLCHR05	2174947	2176236	+	1290	NADH oxidase	mrna	4
GL50803_17285	GLCHR05	2195606	2198893	+	3288	Protein 21.1	mrna	4
GL50803_137715	GLCHR05	2261457	2263493	+	2037	High cysteine membrane protein Group 5	mrna	4
GL50803_40376	GLCHR05	2645027	2649856	-	4830	High cysteine non-variant cyst protein	mrna	4
GL50803_16980	GLCHR05	2693389	2702538	-	9150	hypothetical protein	mrna	4
GL50803_11683	GLCHR05	2835685	2836575	-	891	Alpha-3 giardin	mrna	4
GL50803_6687	GLCHR05	3056628	3057638	-	1011	Glyceraldehyde 3-phosphate dehydrogenase	mrna	4
GL50803_5821	GLCHR05	3236463	3238868	+	2406	hypothetical protein	mrna	4
GL50803_32681	GLCHR05	3270826	3278265	-	7440	hypothetical protein	mrna	4
GL50803_121045	GLCHR05	3406202	3406594	+	393	Histone H2B	mrna	4
GL50803_16686	GLCHR05	3432239	3435115	+	2877	hypothetical protein	mrna	4
GL50803_14285	GLCHR05	3782324	3783997	-	1674	Malic enzyme	mrna	4
GL50803_137681	GLCHR05	3917971	3919083	-	1113	VSP	mrna	4
GL50803_9348	GLCHR05	3957373	3959664	-	2292	Glutaminyl-tRNA synthetase	mrna	4
GL50803_114626	GLCHR05	4097034	4102091	+	5058	High cysteine membrane protein EGF-like	mrna	4
GL50803_13201	GLCHR05	4208676	4209689	-	1014	hypothetical protein	mrna	4
GL50803_12139	GLCHR05	4353613	4355658	-	2046	Protein 21.1	mrna	4
GL50803_15591	AACB02000073	11819	16876	+	5058	Coiled-coil protein	mrna	4
GL50803_5010	AACB02000013_frag	36461	37495	-	1035	Ser/Thr phosphatase PP2A-2 catalytic subunit	mrna	3
GL50803_100327	GLCHR01	20574	20780	-	207	unspecified product	mrna	3
GL50803_18495	GLCHR01	21026	21331	-	306	unspecified product	mrna	3
GL50803_16205	GLCHR01	58640	60562	+	1923	Kinase, NEK	mrna	3
GL50803_112113	GLCHR01	127431	129512	-	2082	VSP	mrna	3
GL50803_137612	GLCHR01	174065	176662	-	2598	VSP	mrna	3
GL50803_101810	GLCHR01	324324	328622	-	4299	Phospholipid-transporting ATPase IIB, putative	mrna	3
GL50803_16588	GLCHR01	330893	331261	+	369	hypothetical protein	mrna	3
GL50803_22543	GLCHR01	388553	392485	-	3933	hypothetical protein	mrna	3
GL50803_35094	GLCHR01	446065	450054	-	3990	DNA polymerase delta, catalytic subunit	mrna	3
GL50803_103878	GLCHR01	512862	521099	+	8238	hypothetical protein	mrna	3
GL50803_115797	GLCHR01	571245	573293	+	2049	VSP with INR	mrna	3
GL50803_17342	GLCHR01	646849	648828	-	1980	hypothetical protein	mrna	3
GL50803_6317	GLCHR01	674240	678277	+	4038	hypothetical protein	mrna	3
GL50803_15247	GLCHR01	748037	750670	+	2634	Grp94/Hsp90	mrna	3
GL50803_9861	GLCHR01	793818	794975	-	1158	hypothetical protein	mrna	3
GL50803_14471	GLCHR01	872171	874669	+	2499	hypothetical protein	mrna	3
GL50803_113622	GLCHR01	895278	899792	+	4515	Protein 21.1	mrna	3
GL50803_113616	GLCHR01	915627	916955	+	1329	hypothetical protein	mrna	3
GL50803_15548	GLCHR01	1051044	1054244	+	3201	Kinase	mrna	3
GL50803_4204	GLCHR01	1068117	1068860	+	744	MutT/nudix family protein	mrna	3
GL50803_32778	GLCHR01	1083415	1085181	-	1767	Protein 21.1	mrna	3
GL50803_30474	GLCHR01	1213764	1215812	+	2049	hypothetical protein	mrna	3
GL50803_15218	GLCHR01	1219854	1222217	+	2364	WD-40 repeat protein	mrna	3
GL50803_90434	GLCHR01	1273232	1277506	-	4275	hypothetical protein	mrna	3
GL50803_10822	GLCHR01	1298886	1299914	-	1029	WD-40 repeat protein family	mrna	3
GL50803_17518	GLCHR01	1427180	1433227	+	6048	hypothetical protein	mrna	3
GL50803_113094	GLCHR01	1463300	1466644	+	3345	Kinase, NEK	mrna	3
GL50803_7261	GLCHR02	156381	157517	+	1137	Phosphatidylinositol-4-phosphate 5-kinase, putative	mrna	3
GL50803_4883	GLCHR02	216520	220899	-	4380	hypothetical protein	mrna	3
GL50803_114201	GLCHR02	224978	235960	-	10983	hypothetical protein	mrna	3
GL50803_24712	GLCHR02	239804	245134	-	5331	Phosphatidylinositol-4-phosphate 5-kinase, putative	mrna	3
GL50803_15326	GLCHR02	309966	310586	+	621	hypothetical protein	mrna	3
GL50803_10802	GLCHR02	481608	485153	+	3546	hypothetical protein	mrna	3
GL50803_9605	GLCHR02	541330	543243	+	1914	hypothetical protein	mrna	3
GL50803_15953	GLCHR02	581768	585121	+	3354	Kinase, NEK	mrna	3
GL50803_114307	GLCHR02	622289	625030	+	2742	Kinase, NEK	mrna	3
GL50803_16272	GLCHR02	632404	636105	+	3702	Kinase, NEK	mrna	3
GL50803_37452	GLCHR02	736512	742103	-	5592	hypothetical protein	mrna	3
GL50803_22451	GLCHR02	753604	756657	-	3054	Kinase, NEK	mrna	3
GL50803_3331	GLCHR02	770175	771170	+	996	Malate dehydrogenase	mrna	3
GL50803_15482	GLCHR02	805366	810081	-	4716	Nuclear ATP/GTP-binding protein	mrna	3
GL50803_11712	GLCHR02	810147	813812	-	3666	hypothetical protein	mrna	3
GL50803_115047	GLCHR02	859815	861578	+	1764	VSP	mrna	3
GL50803_9099	GLCHR02	959209	960429	+	1221	hypothetical protein	mrna	3
GL50803_15264	GLCHR02	987247	998076	+	10830	hypothetical protein	mrna	3
GL50803_89552	GLCHR02	1014135	1019417	-	5283	hypothetical protein	mrna	3
GL50803_11775	GLCHR02	1150517	1155373	+	4857	Kinase, NEK-frag	mrna	3
GL50803_17407	GLCHR02	1184990	1185928	+	939	hypothetical protein	mrna	3
GL50803_14786	GLCHR02	1381264	1384518	+	3255	Kinase, NEK-frag	mrna	3
GL50803_36783	GLCHR02	1392252	1394189	+	1938	Kinase, NEK	mrna	3
GL50803_16328	GLCHR02	1418387	1420093	-	1707	DRAP deaminase	mrna	3
GL50803_137726	GLCHR02	1432611	1438550	+	5940	ABC transporter ABCA.1, putative	mrna	3
GL50803_9062	GLCHR02	1443091	1445652	-	2562	Long chain fatty acid CoA ligase 5	mrna	3
GL50803_16034	GLCHR03	195626	196924	-	1299	Kinase, CAMK CAMKL	mrna	3
GL50803_5543	GLCHR03	228943	233472	-	4530	hypothetical protein	mrna	3
GL50803_27521	GLCHR03	233537	233911	-	375	Histone H2A	mrna	3
GL50803_95908	GLCHR03	246825	258335	-	11511	hypothetical protein	mrna	3
GL50803_13601	GLCHR03	298751	299506	-	756	hypothetical protein	mrna	3
GL50803_9704	GLCHR03	349269	351428	-	2160	Transketolase	mrna	3
GL50803_101380	GLCHR03	421766	422353	-	588	VSP	mrna	3
GL50803_6184	GLCHR03	470122	471189	-	1068	Branched-chain amino acid aminotransferase lateral transfer candidate	mrna	3
GL50803_113554	GLCHR03	479370	480713	-	1344	26S proteasome ATPase subunit S4, putative	mrna	3
GL50803_17244	GLCHR03	579698	580484	+	787	Ribosomal protein L7a	mrna	3
GL50803_99389	GLCHR03	612393	612635	+	243	hypothetical protein	mrna	3
GL50803_3206	GLCHR03	652902	654866	-	1965	Pyruvate kinase	mrna	3
GL50803_12150	GLCHR03	667326	668891	+	1566	Alanine aminotransferase, putative	mrna	3
GL50803_114698	GLCHR03	894693	899234	-	4542	hypothetical protein	mrna	3
GL50803_6304	GLCHR03	930660	932084	-	1425	Fe-hydrogenase-1	mrna	3
GL50803_11557	GLCHR03	970659	972491	-	1833	hypothetical protein	mrna	3
GL50803_103785	GLCHR03	1016512	1017258	+	747	hypothetical protein	mrna	3
GL50803_5784	GLCHR03	1042961	1046284	-	3324	hypothetical protein	mrna	3
GL50803_16935	GLCHR03	1046378	1049002	+	2625	hypothetical protein	mrna	3
GL50803_17187	GLCHR03	1083876	1087592	-	3717	DNA-directed RNA polymerase subunit B	mrna	3
GL50803_22268	GLCHR03	1180607	1184464	+	3858	hypothetical protein	mrna	3
GL50803_10019	GLCHR03	1216519	1221201	-	4683	Phospholipid-transporting ATPase IA, putative	mrna	3
GL50803_17320	GLCHR03	1427883	1430813	-	2931	Coiled-coil protein	mrna	3
GL50803_34023	GLCHR03	1513314	1518698	+	5385	hypothetical protein	mrna	3
GL50803_7268	GLCHR03	1523457	1526927	-	3471	Protein 21.1	mrna	3
GL50803_102515	GLCHR03	1544049	1550054	-	6006	RNA-directed RNA polymerase, putative	mrna	3
GL50803_34050	GLCHR03	1593128	1597543	+	4416	hypothetical protein	mrna	3
GL50803_135873	GLCHR03	1651945	1655064	-	3120	hypothetical protein	mrna	3
GL50803_86593	GLCHR03	1766987	1776430	-	9444	hypothetical protein	mrna	3
GL50803_10881	GLCHR03	1794603	1796144	+	1542	hypothetical protein	mrna	3
GL50803_15149	GLCHR03	1873957	1879230	+	5274	hypothetical protein	mrna	3
GL50803_13825	GLCHR03	1892805	1895744	-	2940	Kinesin-1	mrna	3
GL50803_9779	GLCHR04	22438	23370	+	933	UPL-1	mrna	3
GL50803_13220	GLCHR04	146678	148948	-	2271	ATP-dependent RNA helicase	mrna	3
GL50803_11359	GLCHR04	195899	196705	-	807	Ribosomal protein S4	mrna	3
GL50803_41942	GLCHR04	257237	258964	-	1728	High cysteine membrane protein Group 6	mrna	3
GL50803_3643	GLCHR04	335471	336487	-	1017	70 kDa peptidylprolyl isomerase, putative	mrna	3
GL50803_17251	GLCHR04	339177	344966	-	5790	IFT complex A	mrna	3
GL50803_94463	GLCHR04	412122	413564	+	1443	hypothetical protein	mrna	3
GL50803_21327	GLCHR04	414622	421164	+	6543	ABC transporter, ATP-binding protein	mrna	3
GL50803_16501	GLCHR04	510506	512584	+	2079	VSP with INR	mrna	3
GL50803_112408	GLCHR04	584076	589637	-	5562	hypothetical protein	mrna	3
GL50803_17132	GLCHR04	590874	595598	+	4725	MRP-like ABC transporter	mrna	3
GL50803_104250	GLCHR04	684965	685336	+	372	hypothetical protein	mrna	3
GL50803_16222	GLCHR04	719633	724744	-	5112	hypothetical protein	mrna	3
GL50803_6022	GLCHR04	727332	727712	-	381	Ribosomal protein S20	mrna	3
GL50803_101699	GLCHR04	796961	800149	-	3189	Protein 21.1	mrna	3
GL50803_114915	GLCHR04	915425	917338	-	1914	Cysteine protease	mrna	3
GL50803_13857	GLCHR04	1137178	1138470	-	1293	hypothetical protein	mrna	3
GL50803_7615	GLCHR04	1145756	1148446	+	2691	DNA topoisomerase III	mrna	3
GL50803_103992	GLCHR04	1169770	1171653	+	1884	VSP	mrna	3
GL50803_16568	GLCHR04	1232743	1235580	-	2838	Transcription factor, putative	mrna	3
GL50803_16567	GLCHR04	1243339	1245336	-	1998	Protein phosphatase PP2A regulatory subunit A	mrna	3
GL50803_114044	GLCHR04	1255758	1257332	+	1575	hypothetical protein	mrna	3
GL50803_11299	GLCHR04	1424357	1426126	+	1770	Amino acid transporter, putative	mrna	3
GL50803_90343	GLCHR04	1453975	1455681	-	1707	Kinase, Wnk	mrna	3
GL50803_87022	GLCHR04	1524738	1532003	-	7266	RNA helicase	mrna	3
GL50803_87039	GLCHR04	1545348	1554590	+	9243	hypothetical protein	mrna	3
GL50803_8687	GLCHR04	1562019	1563533	-	1515	Tenascin precursor	mrna	3
GL50803_15081	GLCHR04	1596404	1598221	-	1818	hypothetical protein	mrna	3
GL50803_113365	GLCHR04	1676804	1682674	+	5871	5'-3' exoribonuclease 2	mrna	3
GL50803_17432	GLCHR04	1771264	1774995	+	3732	Heat shock protein 70	mrna	3
GL50803_17351	GLCHR04	2003273	2004706	+	1434	hypothetical protein	mrna	3
GL50803_103659	GLCHR04	2007805	2008989	+	1185	Zinc finger domain protein	mrna	3
GL50803_94762	GLCHR04	2012153	2015476	-	3324	hypothetical protein	mrna	3
GL50803_17551	GLCHR04	2132040	2135264	-	3225	Protein 21.1	mrna	3
GL50803_97820	GLCHR04	2181122	2181430	+	309	VSP, putative	mrna	3
GL50803_5744	GLCHR04	2272850	2274322	-	1473	Sec61-alpha	mrna	3
GL50803_15983	GLCHR04	2274487	2276115	+	1629	Prolyl-tRNA synthetase	mrna	3
GL50803_93550	GLCHR04	2307217	2314710	+	7494	hypothetical protein	mrna	3
GL50803_5638	GLCHR04	2336517	2337242	-	726	Cyst wall protein 1	mrna	3
GL50803_4843	GLCHR04	2371943	2373628	+	1686	Protein 21.1	mrna	3
GL50803_10932	GLCHR04	2482174	2484426	+	2253	hypothetical protein	mrna	3
GL50803_17568	GLCHR04	2676940	2678562	-	1623	Protein 21.1	mrna	3
GL50803_22165	GLCHR05	836136	837209	-	1074	Kinase, STE STE20	mrna	3
GL50803_114498	GLCHR05	838391	843340	+	4950	Hypothetical protein	mrna	3
GL50803_33956	GLCHR05	1191311	1191547	+	237	hypothetical protein	mrna	3
GL50803_7588	GLCHR05	1221649	1222905	+	1257	Serine/threonine protein phosphatase 7	mrna	3
GL50803_137605	GLCHR05	1348039	1349376	-	1338	VSP with INR	mrna	3
GL50803_114120	GLCHR05	1350166	1351926	+	1761	Kinase, NEK	mrna	3
GL50803_24505	GLCHR05	1461199	1464702	+	3504	Hypothetical protein	mrna	3
GL50803_8820	GLCHR05	1543866	1546964	-	3099	Spindle pole protein, putative	mrna	3
GL50803_104031	GLCHR05	1560052	1562313	-	2262	Glycogen synthase, putative	mrna	3
GL50803_8173	GLCHR05	1749895	1751517	+	1623	Glycerol kinase	mrna	3
GL50803_28477	GLCHR05	1874767	1874955	-	189	hypothetical protein	mrna	3
GL50803_8426	GLCHR05	1916896	1919418	-	2523	hypothetical protein	mrna	3
GL50803_35428	GLCHR05	1957508	1961164	+	3657	Valine-tRNA ligase	mrna	3
GL50803_103810	GLCHR05	1966122	1971743	-	5622	Protein 21.1	mrna	3
GL50803_16734	GLCHR05	1972419	1980380	-	7962	hypothetical protein	mrna	3
GL50803_17117	GLCHR05	2040254	2043418	+	3165	Protein 21.1	mrna	3
GL50803_31220	GLCHR05	2255017	2255403	+	387	hypothetical protein	mrna	3
GL50803_33663	GLCHR05	2390505	2393621	+	3117	hypothetical protein	mrna	3
GL50803_112693	GLCHR05	2402956	2403732	-	777	VSP	mrna	3
GL50803_9287	GLCHR05	2414602	2415657	-	1056	Replication factor C, sub 2	mrna	3
GL50803_14460	GLCHR05	2525772	2528231	-	2460	Ubiquitin carboxyl-terminal hydrolase 4	mrna	3
GL50803_29436	GLCHR05	2653750	2657457	-	3708	DNA-directed RNA polymerase subunit B	mrna	3
GL50803_11164	GLCHR05	2661167	2663317	+	2151	Protein 21.1	mrna	3
GL50803_31978	GLCHR05	2669094	2674568	-	5475	hypothetical protein	mrna	3
GL50803_10911	GLCHR05	2686379	2689537	-	3159	Protein 21.1	mrna	3
GL50803_10892	GLCHR05	2706914	2709127	-	2214	hypothetical protein	mrna	3
GL50803_16975	GLCHR05	2719630	2724105	-	4476	DNA topoisomerase II	mrna	3
GL50803_23496	GLCHR05	2772722	2779150	+	6429	RNA polymerase AI large subunit	mrna	3
GL50803_9115	GLCHR05	2789023	2790777	-	1755	Glucose-6-phosphate isomerase	mrna	3
GL50803_8727	GLCHR05	2971760	2975131	+	3372	hypothetical protein	mrna	3
GL50803_41451	GLCHR05	3002630	3014386	+	11757	hypothetical protein	mrna	3
GL50803_21505	GLCHR05	3080424	3083039	-	2616	Protein 21.1	mrna	3
GL50803_14641	GLCHR05	3166462	3168099	+	1638	Transducin	mrna	3
GL50803_5820	GLCHR05	3234988	3236478	-	1491	hypothetical protein	mrna	3
GL50803_17202	GLCHR05	3332402	3338422	-	6021	hypothetical protein	mrna	3
GL50803_14901	GLCHR05	3343422	3346331	+	2910	hypothetical protein	mrna	3
GL50803_16460	GLCHR05	3349985	3353596	+	3612	Kinase, NEK	mrna	3
GL50803_16701	GLCHR05	3393400	3397188	+	3789	hypothetical protein	mrna	3
GL50803_16317	GLCHR05	3500174	3509308	-	9135	hypothetical protein	mrna	3
GL50803_137685	GLCHR05	3531674	3533833	+	2160	hypothetical protein	mrna	3
GL50803_16342	GLCHR05	3547580	3552538	-	4959	Coiled-coil protein	mrna	3
GL50803_95001	GLCHR05	3578587	3580680	-	2094	hypothetical protein	mrna	3
GL50803_137684	GLCHR05	3608004	3612014	-	4011	hypothetical protein	mrna	3
GL50803_16768	GLCHR05	3632953	3642480	+	9528	hypothetical protein	mrna	3
GL50803_7766	GLCHR05	3726774	3727511	+	738	Ribosomal protein SA	mrna	3
GL50803_37620	GLCHR05	3886268	3896491	+	10224	hypothetical protein	mrna	3
GL50803_21118	GLCHR05	3954194	3956491	+	2298	Long chain fatty acid CoA ligase 5	mrna	3
GL50803_7188	GLCHR05	4029779	4033090	-	3312	hypothetical protein	mrna	3
GL50803_15008	GLCHR05	4115833	4117662	+	1830	High cysteine membrane protein Group 1	mrna	3
GL50803_16293	GLCHR05	4121662	4123245	+	1584	hypothetical protein	mrna	3
GL50803_32658	GLCHR05	4209735	4213022	+	3288	Plasma membrane calcium-transporting ATPase 2	mrna	3
GL50803_13771	GLCHR05	4245563	4249555	+	3993	hypothetical protein	mrna	3
GL50803_20736	GLCHR05	4263996	4264415	-	420	unspecified product	mrna	3
GL50803_32375	GLCHR05	4273903	4278147	-	4245	Trichohyalin	mrna	3
GL50803_8559	GLCHR05	4302323	4302844	-	522	Vacuolar ATP synthase 16 kDa proteolipid subunit	mrna	3
GL50803_17223	GLCHR05	4404224	4407463	-	3240	IFT complex B	mrna	3
GL50803_15106	GLCHR05	4410287	4413742	-	3456	Importin beta-3 subunit	mrna	3
GL50803_114192	CH991778	31583	34786	+	3204	Kinase, NEK	mrna	3
GL50803_14345	AACB02000071	25064	29410	+	4347	Coiled-coil protein	mrna	3
GL50803_16985	AACB02000073	7788	11075	+	3288	hypothetical protein	mrna	3
GL50803_36884	AACB02000076	2058	4151	-	2094	Coiled-coil protein	mrna	3
GL50803_16152	AACB02000076	4076	7336	+	3261	Coiled-coil protein	mrna	3
GL50803_114674	AACB02000079	311	2473	-	2163	Hypothetical protein	mrna	3
GL50803_101824	AACB02000029_frag	11371	13962	-	2592	hypothetical protein	mrna	2
GL50803_5144	AACB02000013_frag	296	535	-	240	Protein kinase	mrna	2
GL50803_103082	GLCHR01	34869	37850	-	2982	hypothetical protein	mrna	2
GL50803_102542	GLCHR01	72991	75408	+	2418	Kinase, NEK	mrna	2
GL50803_25951	GLCHR01	94917	95108	+	192	unspecified product	mrna	2
GL50803_3822	GLCHR01	170598	172682	+	2085	Dipeptidyl-peptidase III	mrna	2
GL50803_102322	GLCHR01	213951	216656	+	2706	hypothetical protein	mrna	2
GL50803_89347	GLCHR01	231826	238056	+	6231	DNA-directed RNA polymerase II largest subunit RPB1	mrna	2
GL50803_7035	GLCHR01	306154	307143	+	990	hypothetical protein	mrna	2
GL50803_7031	GLCHR01	308747	311734	-	2988	Spindle pole protein, putative	mrna	2
GL50803_101805	GLCHR01	336002	338290	+	2289	High cysteine membrane protein Group 1	mrna	2
GL50803_111871	GLCHR01	350719	352386	+	1668	hypothetical protein	mrna	2
GL50803_111869	GLCHR01	358754	363133	+	4380	hypothetical protein	mrna	2
GL50803_8961	GLCHR01	400370	403276	-	2907	Protein 21.1	mrna	2
GL50803_16492	GLCHR01	413724	422471	-	8748	hypothetical protein	mrna	2
GL50803_22547	GLCHR01	422524	425601	-	3078	High cysteine membrane protein Group 2	mrna	2
GL50803_14802	GLCHR01	440241	445043	-	4803	hemagglutinin protein-like protein	mrna	2
GL50803_8855	GLCHR01	456365	459163	-	2799	P115, putative	mrna	2
GL50803_5456	GLCHR01	484819	486624	+	1806	hypothetical protein	mrna	2
GL50803_87446	GLCHR01	486650	489523	+	2874	ABC transporter family protein	mrna	2
GL50803_17174	GLCHR01	503503	509214	+	5712	hypothetical protein	mrna	2
GL50803_14438	GLCHR01	537260	538264	+	1005	hypothetical protein	mrna	2
GL50803_112208	GLCHR01	614680	616470	-	1791	VSP with INR	mrna	2
GL50803_13528	GLCHR01	629458	631383	-	1926	Sec1 vATPase	mrna	2
GL50803_4657	GLCHR01	694019	698806	-	4788	hypothetical protein	mrna	2
GL50803_10193	GLCHR01	722287	725169	-	2883	WD-repeat membrane protein, putative	mrna	2
GL50803_17329	GLCHR01	726088	727212	-	1125	hypothetical protein	mrna	2
GL50803_112258	GLCHR01	736666	743334	-	6669	hypothetical protein	mrna	2
GL50803_10577	GLCHR01	745277	746773	-	1497	Nucleolar protein NOP5	mrna	2
GL50803_17273	GLCHR01	759653	760744	-	1092	hypothetical protein	mrna	2
GL50803_10562	GLCHR01	761170	761727	-	558	VSP	mrna	2
GL50803_16435	GLCHR01	861358	863445	-	2088	Protein 21.1	mrna	2
GL50803_40831	GLCHR01	888116	895147	+	7032	Coiled-coil protein	mrna	2
GL50803_10217	GLCHR01	909552	910463	-	912	Cathepsin B precursor	mrna	2
GL50803_5883	GLCHR01	931872	933560	+	1689	hypothetical protein	mrna	2
GL50803_113603	GLCHR01	945014	947788	+	2775	ELKS	mrna	2
GL50803_4547	GLCHR01	949940	950509	-	570	Ribosomal protein S9	mrna	2
GL50803_112647	GLCHR01	965361	966647	-	1287	VSP	mrna	2
GL50803_94287	GLCHR01	983575	987861	+	4287	hypothetical protein	mrna	2
GL50803_5925	GLCHR01	1007601	1010246	-	2646	hypothetical protein	mrna	2
GL50803_4255	GLCHR01	1017926	1018966	-	1041	Sugar kinase, putative	mrna	2
GL50803_13561	GLCHR01	1067350	1068012	-	663	Translation elongation factor	mrna	2
GL50803_116745	GLCHR01	1080745	1081410	+	666	hypothetical protein	mrna	2
GL50803_14003	GLCHR01	1091848	1094541	+	2694	hypothetical protein	mrna	2
GL50803_16834	GLCHR01	1154896	1160409	-	5514	Kinase, STE Dicty2	mrna	2
GL50803_29327	GLCHR01	1160956	1161558	-	603	hypothetical protein	mrna	2
GL50803_7244	GLCHR01	1194377	1194955	+	579	hypothetical protein	mrna	2
GL50803_21750	GLCHR01	1202288	1203400	+	1113	Ribose-phosphate pyrophosphokinase	mrna	2
GL50803_13279	GLCHR01	1210811	1212154	+	1344	hypothetical protein	mrna	2
GL50803_16637	GLCHR01	1244630	1245538	+	909	hypothetical protein	mrna	2
GL50803_13467	GLCHR01	1255852	1256784	-	933	hypothetical protein	mrna	2
GL50803_113163	GLCHR01	1265651	1267549	-	1899	VSP	mrna	2
GL50803_10821	GLCHR01	1297338	1298885	+	1548	hypothetical protein	mrna	2
GL50803_10824	GLCHR01	1303021	1306311	+	3291	hypothetical protein	mrna	2
GL50803_10255	GLCHR01	1336335	1337510	-	1176	Translation initiation factor eIF-4A, putative	mrna	2
GL50803_113133	GLCHR01	1349653	1352166	-	2514	hypothetical protein	mrna	2
GL50803_8243	GLCHR01	1408091	1410115	+	2025	hypothetical protein	mrna	2
GL50803_17516	GLCHR01	1414271	1415197	+	927	Cathepsin B precursor	mrna	2
GL50803_8228	GLCHR01	1415524	1419354	+	3831	DNA-dependent ATPase, putative	mrna	2
GL50803_87677	GLCHR01	1422772	1426398	+	3627	Kinase, NEK	mrna	2
GL50803_8058	GLCHR01	1437944	1439683	-	1740	hypothetical protein	mrna	2
GL50803_8055	GLCHR01	1440546	1441442	-	897	hypothetical protein	mrna	2
GL50803_14620	GLCHR01	1441648	1442394	+	747	Ribosomal protein S6	mrna	2
GL50803_8048	GLCHR01	1444633	1445868	-	1236	hypothetical protein	mrna	2
GL50803_102184	GLCHR01	1445908	1453533	-	7626	hypothetical protein	mrna	2
GL50803_101589	GLCHR02	11929	13110	+	1182	High cysteine protein	mrna	2
GL50803_5603	GLCHR02	59663	62545	-	2883	Coatomer gamma subunit	mrna	2
GL50803_9134	GLCHR02	73740	81128	+	7389	hypothetical protein	mrna	2
GL50803_16430	GLCHR02	93403	101241	-	7839	hypothetical protein	mrna	2
GL50803_11397	GLCHR02	119020	120597	-	1578	TCP-1 chaperonin subunit beta	mrna	2
GL50803_11384	GLCHR02	133993	136692	+	2700	DNA helicase	mrna	2
GL50803_16709	GLCHR02	185251	191088	-	5838	WD-repeat membrane protein	mrna	2
GL50803_108312	GLCHR02	307025	307405	-	381	unspecified product	mrna	2
GL50803_14727	GLCHR02	344258	345976	-	1719	hypothetical protein	mrna	2
GL50803_16457	GLCHR02	348637	350319	-	1683	hypothetical protein	mrna	2
GL50803_8512	GLCHR02	351789	353345	+	1557	Spindle pole protein, putative	mrna	2
GL50803_16456	GLCHR02	362352	364280	-	1929	Kinesin-2	mrna	2
GL50803_87112	GLCHR02	382130	387139	+	5010	hypothetical protein	mrna	2
GL50803_8586	GLCHR02	434447	437056	+	2610	hypothetical protein	mrna	2
GL50803_8589	GLCHR02	438715	440823	-	2109	Suppressor of actin 1	mrna	2
GL50803_14997	GLCHR02	538817	541312	-	2496	hypothetical protein	mrna	2
GL50803_14999	GLCHR02	544111	545505	+	1395	hypothetical protein	mrna	2
GL50803_20503	GLCHR02	575008	575376	-	369	unspecified product	mrna	2
GL50803_6254	GLCHR02	636128	636598	+	471	hypothetical protein	mrna	2
GL50803_16271	GLCHR02	636590	637951	-	1362	hypothetical protein	mrna	2
GL50803_16604	GLCHR02	661350	671483	+	10134	hypothetical protein	mrna	2
GL50803_18470	GLCHR02	690309	693110	+	2802	Vacuolar proton-ATPase subunit, putative	mrna	2
GL50803_15930	GLCHR02	693739	695880	-	2142	RNA helicase, putative	mrna	2
GL50803_27717	GLCHR02	697316	699826	+	2511	High cysteine membrane protein Group 3	mrna	2
GL50803_115066	GLCHR02	785211	788714	+	3504	High cysteine membrane protein VSP-like	mrna	2
GL50803_11716	GLCHR02	816688	818916	+	2229	hypothetical protein	mrna	2
GL50803_15483	GLCHR02	818965	820128	-	1164	hypothetical protein	mrna	2
GL50803_115054	GLCHR02	821690	824533	+	2844	Protein 21.1	mrna	2
GL50803_7661	GLCHR02	875808	881234	+	5427	hypothetical protein	mrna	2
GL50803_103849	GLCHR02	953640	956861	+	3222	hypothetical protein	mrna	2
GL50803_14861	GLCHR02	975330	976634	+	1305	hypothetical protein	mrna	2
GL50803_16599	GLCHR02	1005645	1012217	+	6573	hypothetical protein	mrna	2
GL50803_16602	GLCHR02	1020120	1022468	+	2349	hypothetical protein	mrna	2
GL50803_114991	GLCHR02	1024299	1028654	-	4356	High cysteine membrane protein EGF-like	mrna	2
GL50803_16966	GLCHR02	1028804	1042489	-	13686	hypothetical protein	mrna	2
GL50803_7350	GLCHR02	1049420	1054039	-	4620	hypothetical protein	mrna	2
GL50803_41619	GLCHR02	1065495	1072760	-	7266	hypothetical protein	mrna	2
GL50803_137731	GLCHR02	1121513	1124644	+	3132	hypothetical protein	mrna	2
GL50803_15495	GLCHR02	1132816	1135431	-	2616	hypothetical protein	mrna	2
GL50803_137729	GLCHR02	1162413	1163624	-	1212	VSP	mrna	2
GL50803_114590	GLCHR02	1165754	1166377	+	624	hypothetical protein	mrna	2
GL50803_11321	GLCHR02	1232388	1237046	-	4659	hypothetical protein	mrna	2
GL50803_15395	GLCHR02	1240406	1246012	-	5607	hypothetical protein	mrna	2
GL50803_14938	GLCHR02	1255997	1256545	+	549	Ribosomal protein L12	mrna	2
GL50803_112063	GLCHR02	1260578	1262548	-	1971	hypothetical protein	mrna	2
GL50803_17080	GLCHR02	1311759	1321274	+	9516	hypothetical protein	mrna	2
GL50803_102230	GLCHR02	1339223	1340101	-	879	VSP	mrna	2
GL50803_8350	GLCHR02	1347882	1349735	+	1854	Kinase, NEK	mrna	2
GL50803_8842	GLCHR02	1384848	1386278	-	1431	ZPR1	mrna	2
GL50803_96818	GLCHR02	1388343	1389806	+	1464	hypothetical protein	mrna	2
GL50803_96018	GLCHR03	98358	102257	-	3900	Spindle pole protein, putative	mrna	2
GL50803_32741	GLCHR03	218271	221654	+	3384	TAR RNA loop binding protein, putative	mrna	2
GL50803_95878	GLCHR03	224058	226112	-	2055	hypothetical protein	mrna	2
GL50803_95904	GLCHR03	245031	246710	-	1680	Amino acid transporter system N2, putative	mrna	2
GL50803_95918	GLCHR03	265673	267685	+	2013	E3 ubiquitin ligase for Rad6p required for the ubiquitination of histone H2B	mrna	2
GL50803_114885	GLCHR03	267734	270040	-	2307	Kinesin-associated protein	mrna	2
GL50803_7533	GLCHR03	287438	288778	-	1341	Angio-associated migratory cell protein	mrna	2
GL50803_41369	GLCHR03	332797	334767	+	1971	Protein 21.1	mrna	2
GL50803_8210	GLCHR03	417288	419540	+	2253	Phosphatase	mrna	2
GL50803_41288	GLCHR03	433096	436677	-	3582	Mucin-like protein	mrna	2
GL50803_8189	GLCHR03	514822	516201	+	1380	Ubiquitin carboxyl-terminal hydrolase 14	mrna	2
GL50803_14838	GLCHR03	565227	567773	+	2547	Protein 21.1	mrna	2
GL50803_4039	GLCHR03	569844	571931	+	2088	Leucine-rich repeat protein	mrna	2
GL50803_113592	GLCHR03	584909	597991	-	13083	hypothetical protein	mrna	2
GL50803_13766	GLCHR03	601168	603705	-	2538	Protein 21.1	mrna	2
GL50803_5615	GLCHR03	641250	642308	-	1059	hypothetical protein	mrna	2
GL50803_16963	GLCHR03	712320	720512	+	8193	hypothetical protein	mrna	2
GL50803_115831	GLCHR03	772308	774209	-	1902	VSP with INR	mrna	2
GL50803_103074	GLCHR03	792725	799276	+	6552	hypothetical protein	mrna	2
GL50803_8456	GLCHR03	815676	817661	-	1986	Tubulin tyrosine ligase	mrna	2
GL50803_113511	GLCHR03	837124	837801	+	678	hypothetical protein	mrna	2
GL50803_93221	GLCHR03	840307	841620	+	1314	Kinase, NEK	mrna	2
GL50803_11540	GLCHR03	949443	950981	-	1539	Hexose transporter	mrna	2
GL50803_11556	GLCHR03	967660	970662	+	3003	hypothetical protein	mrna	2
GL50803_104984	GLCHR03	980045	980848	+	804	hypothetical protein	mrna	2
GL50803_29567	GLCHR03	980987	981166	-	180	unspecified product	mrna	2
GL50803_16944	GLCHR03	1004754	1008641	-	3888	hypothetical protein	mrna	2
GL50803_101423	GLCHR03	1015705	1016451	+	747	hypothetical protein	mrna	2
GL50803_137745	GLCHR03	1024038	1027733	+	3696	SMC3-like protein	mrna	2
GL50803_95717	GLCHR03	1056541	1059618	-	3078	Kinase, NEK	mrna	2
GL50803_11912	GLCHR03	1075433	1081474	+	6042	hypothetical protein	mrna	2
GL50803_137748	GLCHR03	1138454	1145209	+	6756	hypothetical protein	mrna	2
GL50803_16037	GLCHR03	1186336	1191042	-	4707	hypothetical protein	mrna	2
GL50803_7717	GLCHR03	1255742	1256041	+	300	hypothetical protein	mrna	2
GL50803_42377	GLCHR03	1328083	1332981	-	4899	hypothetical protein	mrna	2
GL50803_17313	GLCHR03	1356332	1361443	-	5112	hypothetical protein	mrna	2
GL50803_113741	GLCHR03	1367148	1370162	+	3015	hypothetical protein	mrna	2
GL50803_17316	GLCHR03	1382944	1384605	-	1662	Inorganic polyphosphate/ATP-NAD kinase, putative	mrna	2
GL50803_4371	GLCHR03	1385565	1387898	-	2334	Kinesin-8	mrna	2
GL50803_28832	GLCHR03	1430840	1431949	-	1110	hypothetical protein	mrna	2
GL50803_103713	GLCHR03	1433304	1434368	-	1065	Protein disulfide isomerase PDI4	mrna	2
GL50803_5435	GLCHR03	1472036	1473124	-	1089	Cyst wall protein 2	mrna	2
GL50803_4629	GLCHR03	1488189	1488890	+	702	BC2-ORF3	mrna	2
GL50803_15993	GLCHR03	1490228	1494067	-	3840	BC2-ORF3	mrna	2
GL50803_137752	GLCHR03	1535762	1538869	+	3108	VSP	mrna	2
GL50803_10167	GLCHR03	1540416	1543988	+	3573	Coiled-coil protein	mrna	2
GL50803_10162	GLCHR03	1555426	1557012	-	1587	hypothetical protein	mrna	2
GL50803_103709	GLCHR03	1585416	1587962	-	2547	hypothetical protein	mrna	2
GL50803_42196	GLCHR03	1606265	1609291	+	3027	Coiled-coil protein	mrna	2
GL50803_114165	GLCHR03	1622218	1624632	+	2415	Cathepsin B-like cysteine proteinase 3 precursor	mrna	2
GL50803_23556	GLCHR03	1658286	1662785	+	4500	hypothetical protein	mrna	2
GL50803_113480	GLCHR03	1670269	1674069	+	3801	hypothetical protein	mrna	2
GL50803_16160	GLCHR03	1690200	1691282	-	1083	Cathepsin B precursor	mrna	2
GL50803_114892	GLCHR03	1698398	1699342	-	945	Reverse transcriptase/endonuclease, putative	mrna	2
GL50803_101765	GLCHR03	1702497	1704596	+	2100	VSP	mrna	2
GL50803_37353	GLCHR03	1725392	1727878	-	2487	Ser/Thr protein kinase	mrna	2
GL50803_3594	GLCHR03	1729398	1731305	+	1908	hypothetical protein	mrna	2
GL50803_17094	GLCHR03	1732088	1734274	+	2187	hypothetical protein	mrna	2
GL50803_10882	GLCHR03	1793614	1794519	+	906	hypothetical protein	mrna	2
GL50803_16922	GLCHR03	1810125	1813061	-	2937	hypothetical protein	mrna	2
GL50803_32606	GLCHR03	1895883	1900913	-	5031	hypothetical protein	mrna	2
GL50803_16824	GLCHR04	11022	13493	-	2472	Kinase, NEK	mrna	2
GL50803_15046	GLCHR04	25780	26187	+	408	Ribosomal protein L26	mrna	2
GL50803_12094	GLCHR04	66564	71573	-	5010	hypothetical protein	mrna	2
GL50803_12089	GLCHR04	77148	81956	+	4809	Kinase, PEK	mrna	2
GL50803_13452	GLCHR04	129238	133152	+	3915	Regulator of nonsense transcripts 1-like protein	mrna	2
GL50803_94653	GLCHR04	141902	145420	-	3519	Periodic tryptophan protein 2-like protein	mrna	2
GL50803_11354	GLCHR04	189989	190834	-	846	hypothetical protein	mrna	2
GL50803_15406	GLCHR04	196821	199901	+	3081	hypothetical protein	mrna	2
GL50803_9270	GLCHR04	276551	278383	+	1833	Dual specificity protein phosphatase CDC14A	mrna	2
GL50803_94478	GLCHR04	345470	351409	+	5940	ABC-type transport system ATP-binding chain, putative	mrna	2
GL50803_8716	GLCHR04	351673	352902	-	1230	Acid phosphatase surE	mrna	2
GL50803_17574	GLCHR04	409378	411267	+	1890	Coiled-coil protein	mrna	2
GL50803_7679	GLCHR04	455157	457328	+	2172	Protein 21.1	mrna	2
GL50803_16504	GLCHR04	472479	475139	-	2661	hypothetical protein	mrna	2
GL50803_16507	GLCHR04	481202	483829	+	2628	hypothetical protein	mrna	2
GL50803_16508	GLCHR04	483918	487358	+	3441	Kinase, NEK-frag	mrna	2
GL50803_32097	GLCHR04	528497	529036	+	540	hypothetical protein	mrna	2
GL50803_6455	GLCHR04	561491	562825	-	1335	hypothetical protein	mrna	2
GL50803_6452	GLCHR04	563635	565353	-	1719	hypothetical protein	mrna	2
GL50803_17130	GLCHR04	572878	577380	-	4503	Protein 21.1	mrna	2
GL50803_34093	GLCHR04	596559	596792	+	234	hypothetical protein	mrna	2
GL50803_7082	GLCHR04	600401	600670	+	270	Ribosomal protein S21	mrna	2
GL50803_17143	GLCHR04	633554	635215	-	1662	Pyruvate kinase	mrna	2
GL50803_17140	GLCHR04	667722	671015	+	3294	hypothetical protein	mrna	2
GL50803_112432	GLCHR04	682324	684303	-	1980	High cysteine membrane protein Group 5	mrna	2
GL50803_94927	GLCHR04	693308	696505	+	3198	Kinase, NEK	mrna	2
GL50803_3570	GLCHR04	719389	719583	+	195	Ribosomal protein S28	mrna	2
GL50803_34179	GLCHR04	780693	784988	-	4296	hypothetical protein	mrna	2
GL50803_17578	GLCHR04	791789	794881	+	3093	Kinase, NEK-frag	mrna	2
GL50803_14318	GLCHR04	804166	804921	+	756	hypothetical protein	mrna	2
GL50803_13055	GLCHR04	812991	814103	-	1113	Protein 21.1	mrna	2
GL50803_17585	GLCHR04	842972	845128	+	2157	Protein 21.1	mrna	2
GL50803_11953	GLCHR04	898146	901979	+	3834	Coatomer alpha subunit	mrna	2
GL50803_114921	GLCHR04	902888	908887	+	6000	hypothetical protein	mrna	2
GL50803_17596	GLCHR04	930857	933277	+	2421	hypothetical protein	mrna	2
GL50803_14568	GLCHR04	933447	934424	-	978	Ser/Thr protein phosphatase PP1-alpha 2 catalytic subunit	mrna	2
GL50803_112867	GLCHR04	966499	968724	-	2226	VSP	mrna	2
GL50803_90122	GLCHR04	983983	991617	-	7635	hypothetical protein	mrna	2
GL50803_17073	GLCHR04	1049528	1051927	+	2400	Kinase	mrna	2
GL50803_2305	GLCHR04	1065447	1067264	+	1818	Intracellular protein transport protein USO1	mrna	2
GL50803_112831	GLCHR04	1089715	1091625	-	1911	Cysteine protease	mrna	2
GL50803_86855	GLCHR04	1100266	1103601	+	3336	Protein 21.1	mrna	2
GL50803_15190	GLCHR04	1111493	1114414	+	2922	DNA topoisomerase III	mrna	2
GL50803_17217	GLCHR04	1116335	1120081	+	3747	hypothetical protein	mrna	2
GL50803_10374	GLCHR04	1120085	1122187	+	2103	Protein 21.1	mrna	2
GL50803_5188	GLCHR04	1138679	1140238	+	1560	Protein 21.1	mrna	2
GL50803_86906	GLCHR04	1156405	1156728	-	324	hypothetical protein	mrna	2
GL50803_114042	GLCHR04	1250708	1253191	+	2484	High cysteine membrane protein Group 4	mrna	2
GL50803_16999	GLCHR04	1270935	1274663	+	3729	hypothetical protein	mrna	2
GL50803_3762	GLCHR04	1290749	1293010	-	2262	Protein 21.1	mrna	2
GL50803_16558	GLCHR04	1328703	1335482	+	6780	Phosphatidylinositol 4-kinase	mrna	2
GL50803_14796	GLCHR04	1337410	1339833	-	2424	hypothetical protein	mrna	2
GL50803_98689	GLCHR04	1353704	1353847	+	144	hypothetical protein	mrna	2
GL50803_5874	GLCHR04	1404166	1407861	-	3696	hypothetical protein	mrna	2
GL50803_16513	GLCHR04	1427960	1435321	+	7362	hypothetical protein	mrna	2
GL50803_16512	GLCHR04	1437569	1439866	-	2298	DNA repair helicase TFIIH P90	mrna	2
GL50803_100987	GLCHR04	1440295	1444869	-	4575	hypothetical protein	mrna	2
GL50803_24537	GLCHR04	1463481	1465028	-	1548	Spindle pole protein, putative	mrna	2
GL50803_16371	GLCHR04	1478696	1480726	-	2031	Nucleolar GTP-binding protein 1, putative	mrna	2
GL50803_16369	GLCHR04	1491293	1492684	-	1392	hypothetical protein	mrna	2
GL50803_14573	GLCHR04	1493724	1495223	+	1500	Tenascin-X	mrna	2
GL50803_14988	GLCHR04	1536516	1539437	-	2922	hypothetical protein	mrna	2
GL50803_96460	GLCHR04	1566990	1569899	-	2910	Alanyl-tRNA synthetase	mrna	2
GL50803_31309	GLCHR04	1641463	1643643	-	2181	Serine/threonine protein phosphatase 5	mrna	2
GL50803_3818	GLCHR04	1658173	1658865	+	693	hypothetical protein	mrna	2
GL50803_137620	GLCHR04	1699654	1701696	+	2043	VSP	mrna	2
GL50803_41927	GLCHR04	1768257	1768793	+	537	hypothetical protein	mrna	2
GL50803_2973	GLCHR04	1775017	1775379	+	363	hypothetical protein	mrna	2
GL50803_10707	GLCHR04	1803599	1805278	-	1680	NAD-dependent histone deacetylase Sir2	mrna	2
GL50803_24113	GLCHR04	1840756	1844235	-	3480	hypothetical protein	mrna	2
GL50803_90767	GLCHR04	1854271	1859199	-	4929	Separase	mrna	2
GL50803_17417	GLCHR04	1884217	1886304	+	2088	Kinase, CMGC DYRK	mrna	2
GL50803_14950	GLCHR04	1905003	1908296	+	3294	hypothetical protein	mrna	2
GL50803_15456	GLCHR04	1913651	1916083	+	2433	Protein 21.1	mrna	2
GL50803_38517	GLCHR04	1937669	1943080	-	5412	Spindle pole protein, putative	mrna	2
GL50803_6082	GLCHR04	1990862	1998838	-	7977	hypothetical protein	mrna	2
GL50803_115478	GLCHR04	2001140	2003359	-	2220	hypothetical protein	mrna	2
GL50803_17350	GLCHR04	2004648	2005460	-	813	hypothetical protein	mrna	2
GL50803_12240	GLCHR04	2074689	2076248	+	1560	Kinase, NEK	mrna	2
GL50803_12217	GLCHR04	2094903	2101400	+	6498	hypothetical protein	mrna	2
GL50803_41258	GLCHR04	2107985	2113738	+	5754	hypothetical protein	mrna	2
GL50803_12207	GLCHR04	2113760	2116378	-	2619	hypothetical protein	mrna	2
GL50803_t0047	GLCHR04	2225368	2225450	+	83	tRNA-Leu	trna	2
GL50803_27126	GLCHR04	2251609	2251878	-	270	unspecified product	mrna	2
GL50803_111902	GLCHR04	2496833	2497663	-	831	unspecified product	mrna	2
GL50803_4239	GLCHR04	2530382	2530678	-	297	hypothetical protein	mrna	2
GL50803_112787	GLCHR04	2545571	2551105	-	5535	hypothetical protein	mrna	2
GL50803_112784	GLCHR04	2554448	2561059	+	6612	hypothetical protein	mrna	2
GL50803_111933	GLCHR04	2642435	2644660	-	2226	VSP	mrna	2
GL50803_15382	GLCHR04	2656367	2659750	+	3384	hypothetical protein	mrna	2
GL50803_11247	GLCHR04	2660668	2661261	+	594	Ribosomal protein L13a	mrna	2
GL50803_17566	GLCHR04	2687278	2689209	-	1932	Kinase, CAMK CAMKL	mrna	2
GL50803_17558	GLCHR04	2714684	2718388	+	3705	Kinase, CMGC DYRK	mrna	2
GL50803_14615	GLCHR05	824815	827232	-	2418	Hypothetical protein	mrna	2
GL50803_14278	GLCHR05	914483	916483	-	2001	hypothetical protein	mrna	2
GL50803_16298	GLCHR05	977603	978016	+	414	hypothetical protein	mrna	2
GL50803_116477	GLCHR05	1164112	1166358	-	2247	VSP	mrna	2
GL50803_96605	GLCHR05	1173986	1183612	-	9627	hypothetical protein	mrna	2
GL50803_13999	GLCHR05	1202967	1204910	-	1944	hypothetical protein	mrna	2
GL50803_13998	GLCHR05	1205079	1207166	+	2088	Threonyl-tRNA synthetase	mrna	2
GL50803_10091	GLCHR05	1285238	1285666	-	429	Ribosomal protein L23	mrna	2
GL50803_14702	GLCHR05	1325800	1331328	-	5529	RRNA biogenesis protein RRP5	mrna	2
GL50803_16267	GLCHR05	1338564	1340177	+	1614	hypothetical protein	mrna	2
GL50803_114119	GLCHR05	1353447	1354613	+	1167	Alpha-7.2 giardin	mrna	2
GL50803_114891	GLCHR05	1396399	1398897	+	2499	High cysteine membrane protein Group 3	mrna	2
GL50803_9030	GLCHR05	1404750	1405742	-	993	Protein 21.1	mrna	2
GL50803_16086	GLCHR05	1431827	1432582	+	756	Ribosomal protein L2	mrna	2
GL50803_5069	GLCHR05	1432579	1434423	+	1845	hypothetical protein	mrna	2
GL50803_113213	GLCHR05	1449372	1454405	-	5034	High cysteine membrane protein EGF-like	mrna	2
GL50803_14458	GLCHR05	1458397	1459005	-	609	Hypothetical protein	mrna	2
GL50803_15958	GLCHR05	1476793	1479960	-	3168	Ser/Thr protein kinase	mrna	2
GL50803_14200	GLCHR05	1522519	1524378	-	1860	Molybdenum cofactor sulfurase	mrna	2
GL50803_17109	GLCHR05	1525477	1528743	-	3267	Vacuolar protein sorting 11	mrna	2
GL50803_8821	GLCHR05	1547001	1547690	-	690	hypothetical protein	mrna	2
GL50803_8822	GLCHR05	1547794	1549563	+	1770	2,3-bisphosphoglycerate-independent phosphoglycerate mutase	mrna	2
GL50803_8826	GLCHR05	1550601	1551632	+	1032	Glucokinase	mrna	2
GL50803_16547	GLCHR05	1563997	1569126	+	5130	IFT complex A	mrna	2
GL50803_14360	GLCHR05	1572087	1573295	-	1209	Tenascin-X	mrna	2
GL50803_16550	GLCHR05	1583174	1584202	-	1029	hypothetical protein	mrna	2
GL50803_16194	GLCHR05	1615423	1618014	-	2592	hypothetical protein	mrna	2
GL50803_6563	GLCHR05	1664106	1664741	-	636	Uracil phosphoribosyltransferase	mrna	2
GL50803_15048	GLCHR05	1698177	1700147	+	1971	ATP-dependent RNA helicase-like protein	mrna	2
GL50803_9807	GLCHR05	1709279	1713490	+	4212	hypothetical protein	mrna	2
GL50803_9808	GLCHR05	1713531	1714760	-	1230	Chaperone protein DnaJ	mrna	2
GL50803_31692	GLCHR05	1731019	1731381	-	363	hypothetical protein	mrna	2
GL50803_3470	GLCHR05	1741716	1745057	+	3342	ABC transporter family protein	mrna	2
GL50803_16339	GLCHR05	1807206	1810940	+	3735	Glucoamylase S1/S2 precursor	mrna	2
GL50803_6377	GLCHR05	1814113	1816581	+	2469	hypothetical protein	mrna	2
GL50803_113871	GLCHR05	1816684	1819125	+	2442	hypothetical protein	mrna	2
GL50803_113873	GLCHR05	1822076	1831624	-	9549	hypothetical protein	mrna	2
GL50803_16354	GLCHR05	1878588	1880744	+	2157	Protein 21.1	mrna	2
GL50803_8260	GLCHR05	1883416	1883886	+	471	hypothetical protein	mrna	2
GL50803_137720	GLCHR05	1931973	1934429	+	2457	hypothetical protein	mrna	2
GL50803_16050	GLCHR05	2092097	2095063	+	2967	hypothetical protein	mrna	2
GL50803_8074	GLCHR05	2104398	2106473	+	2076	Manganese-dependent inorganic pyrophosphatase, putative	mrna	2
GL50803_14628	GLCHR05	2110076	2111782	-	1707	Phosphatidylinositol-4-phosphate 5-kinase, putative	mrna	2
GL50803_16534	GLCHR05	2128713	2131799	+	3087	Protein 21.1	mrna	2
GL50803_119672	GLCHR05	2148482	2148847	-	366	hypothetical protein	mrna	2
GL50803_9718	GLCHR05	2174187	2174858	+	672	RAS-related	mrna	2
GL50803_3910	GLCHR05	2260480	2260851	-	372	hypothetical protein	mrna	2
GL50803_115420	GLCHR05	2279998	2280252	+	255	unspecified product	mrna	2
GL50803_11448	GLCHR05	2284979	2286562	+	1584	Phosphomannomutase-2	mrna	2
GL50803_112729	GLCHR05	2293087	2296413	-	3327	Kinesin like protein	mrna	2
GL50803_15416	GLCHR05	2299654	2302818	+	3165	hypothetical protein	mrna	2
GL50803_16472	GLCHR05	2323886	2325163	+	1278	VSP	mrna	2
GL50803_3287	GLCHR05	2339544	2340779	+	1236	Acetyl-CoA acetyltransferase	mrna	2
GL50803_14392	GLCHR05	2365329	2366270	-	942	Metallo-beta-lactamase superfamily protein	mrna	2
GL50803_7207	GLCHR05	2366342	2369518	-	3177	hypothetical protein	mrna	2
GL50803_8913	GLCHR05	2375377	2376030	-	654	Hydroxyacylglutathione hydrolase	mrna	2
GL50803_9283	GLCHR05	2405423	2412664	-	7242	hypothetical protein	mrna	2
GL50803_16996	GLCHR05	2470641	2471882	-	1242	hypothetical protein	mrna	2
GL50803_16992	GLCHR05	2486950	2490003	-	3054	hypothetical protein	mrna	2
GL50803_13903	GLCHR05	2493612	2495819	-	2208	hypothetical protein	mrna	2
GL50803_24412	GLCHR05	2502745	2504268	+	1524	Protein 21.1	mrna	2
GL50803_137708	GLCHR05	2535786	2537567	+	1782	VSP	mrna	2
GL50803_6664	GLCHR05	2587809	2588969	+	1161	Zinc transporter domain protein	mrna	2
GL50803_92095	GLCHR05	2590960	2592711	+	1752	hypothetical protein	mrna	2
GL50803_112550	GLCHR05	2594824	2596500	+	1677	hypothetical protein	mrna	2
GL50803_40369	GLCHR05	2617929	2622179	-	4251	hypothetical protein	mrna	2
GL50803_112557	GLCHR05	2622178	2624625	+	2448	hypothetical protein	mrna	2
GL50803_10908	GLCHR05	2690109	2692244	+	2136	WD-40 repeat protein family	mrna	2
GL50803_137703	GLCHR05	2739084	2740625	+	1542	Protein 21.1	mrna	2
GL50803_9196	GLCHR05	2765602	2766495	-	894	Kinase, NEK	mrna	2
GL50803_14895	GLCHR05	2766561	2768507	+	1947	Spindle pole protein, putative	mrna	2
GL50803_9121	GLCHR05	2782326	2783465	+	1140	hypothetical protein	mrna	2
GL50803_14872	GLCHR05	2791061	2794816	+	3756	Protein 21.1	mrna	2
GL50803_14868	GLCHR05	2799375	2800898	+	1524	hypothetical protein	mrna	2
GL50803_15364	GLCHR05	2810435	2814781	+	4347	Coiled-coil protein	mrna	2
GL50803_11692	GLCHR05	2844397	2847612	+	3216	VSP, putative	mrna	2
GL50803_15478	GLCHR05	2853918	2861771	-	7854	hypothetical protein	mrna	2
GL50803_17547	GLCHR05	2867111	2868061	-	951	Ribosomal protein L4	mrna	2
GL50803_41467	GLCHR05	2957106	2960498	+	3393	Protein 21.1, putative	mrna	2
GL50803_112295	GLCHR05	2994442	3000621	+	6180	hypothetical protein	mrna	2
GL50803_24584	GLCHR05	3014556	3016103	+	1548	hypothetical protein	mrna	2
GL50803_17530	GLCHR05	3064174	3066159	+	1986	hypothetical protein	mrna	2
GL50803_16630	GLCHR05	3161780	3165586	+	3807	hypothetical protein	mrna	2
GL50803_16629	GLCHR05	3179306	3181693	-	2388	hypothetical protein	mrna	2
GL50803_21474	GLCHR05	3241891	3246876	+	4986	hypothetical protein	mrna	2
GL50803_32676	GLCHR05	3247483	3249672	+	2190	hypothetical protein	mrna	2
GL50803_7230	GLCHR05	3254924	3256654	-	1731	hypothetical protein	mrna	2
GL50803_5183	GLCHR05	3410142	3413099	+	2958	hypothetical protein	mrna	2
GL50803_34151	GLCHR05	3443188	3444216	-	1029	hypothetical protein	mrna	2
GL50803_16693	GLCHR05	3448786	3450252	+	1467	hypothetical protein	mrna	2
GL50803_92664	GLCHR05	3451768	3454785	+	3018	Spindle pole protein, putative	mrna	2
GL50803_16697	GLCHR05	3454787	3457261	-	2475	hypothetical protein	mrna	2
GL50803_86680	GLCHR05	3466690	3469656	+	2967	hypothetical protein	mrna	2
GL50803_86681	GLCHR05	3469699	3471807	-	2109	Glutaminyl-tRNA synthetase	mrna	2
GL50803_16343	GLCHR05	3552633	3555206	+	2574	Median body protein	mrna	2
GL50803_13075	GLCHR05	3559348	3560799	-	1452	hypothetical protein	mrna	2
GL50803_15832	GLCHR05	3627220	3628794	+	1575	Aminoacyl-histidine dipeptidase	mrna	2
GL50803_16716	GLCHR05	3735077	3737101	+	2025	High cysteine membrane protein Group 5	mrna	2
GL50803_9752	GLCHR05	3755665	3760191	-	4527	hypothetical protein	mrna	2
GL50803_27896	GLCHR05	3803898	3808679	-	4782	hypothetical protein	mrna	2
GL50803_16817	GLCHR05	3836285	3837658	-	1374	Transglutaminase/protease, putative	mrna	2
GL50803_16818	GLCHR05	3838249	3841581	+	3333	Glycine-, glutamate-, thienylcyclohexylpiperidine-binding protein	mrna	2
GL50803_16819	GLCHR05	3850165	3853932	+	3768	Protein 21.1	mrna	2
GL50803_3062	GLCHR05	3860138	3861667	-	1530	hypothetical protein	mrna	2
GL50803_113038	GLCHR05	3876656	3878380	-	1725	hypothetical protein	mrna	2
GL50803_9594	GLCHR05	3908616	3909497	-	882	Heat shock 70kD protein binding protein	mrna	2
GL50803_12889	GLCHR05	3970604	3971776	-	1173	hypothetical protein	mrna	2
GL50803_7791	GLCHR05	3987474	3991514	+	4041	hypothetical protein	mrna	2
GL50803_99453	GLCHR05	4013534	4013821	+	288	hypothetical protein	mrna	2
GL50803_103944	GLCHR05	4014031	4016628	+	2598	Kinase, NEK	mrna	2
GL50803_7192	GLCHR05	4020754	4024737	+	3984	hypothetical protein	mrna	2
GL50803_31455	GLCHR05	4119625	4120272	-	648	unspecified product	mrna	2
GL50803_137603	GLCHR05	4140840	4142237	+	1398	TMP52	mrna	2
GL50803_17453	GLCHR05	4197957	4199984	+	2028	hypothetical protein	mrna	2
GL50803_137698	GLCHR05	4217249	4218133	+	885	Sec13	mrna	2
GL50803_17461	GLCHR05	4242117	4245410	-	3294	hypothetical protein	mrna	2
GL50803_17465	GLCHR05	4266574	4270881	-	4308	SMC4-like protein	mrna	2
GL50803_8564	GLCHR05	4293469	4298511	-	5043	Coiled-coil protein	mrna	2
GL50803_112489	GLCHR05	4311053	4314757	+	3705	hypothetical protein	mrna	2
GL50803_13156	GLCHR05	4332413	4333699	+	1287	Eukaryotic initiation factor 4A	mrna	2
GL50803_15585	GLCHR05	4355830	4359840	-	4011	hypothetical protein	mrna	2
GL50803_137696	GLCHR05	4364862	4368392	-	3531	Kinase, NEK	mrna	2
GL50803_41626	GLCHR05	4368552	4369289	-	738	VSP	mrna	2
GL50803_137676	GLCHR05	4371087	4372109	+	1023	Kinase, NEK	mrna	2
GL50803_10055	GLCHR05	4402554	4403606	+	1053	DNA-directed RNA polymerase subunit D	mrna	2
GL50803_17227	GLCHR05	4418197	4419909	-	1713	DinF protein	mrna	2
GL50803_114777	GLCHR05	4424716	4426686	+	1971	hypothetical protein	mrna	2
GL50803_137673	GLCHR05	4436497	4439826	-	3330	Reverse transcriptase/endonuclease, putative	mrna	2
GL50803_4270	AACB02000066	5323	6303	+	981	hypothetical protein	mrna	2
GL50803_95787	AACB02000066	9633	13421	-	3789	hypothetical protein	mrna	2
GL50803_41227	AACB02000066	15499	17127	+	1629	VSP	mrna	2
GL50803_32999	AACB02000066	38332	39717	+	1386	hypothetical protein	mrna	2
GL50803_2351	AACB02000071	5086	6042	+	957	Protein 21.1	mrna	2
GL50803_12981	AACB02000071	6109	6681	+	573	Ribosomal protein S5	mrna	2
GL50803_14346	AACB02000071	21395	24958	-	3564	hypothetical protein	mrna	2
GL50803_112681	AACB02000077	4257	6749	+	2493	NSF	mrna	2
GL50803_135947	AACB02000180	990	1157	+	168	Hypothetical protein	mrna	2
GL50803_10608	AACB02000029_frag	6979	9768	-	2790	hypothetical protein	mrna	1
GL50803_10609	AACB02000029_frag	9960	11231	+	1272	Kinase, STE STE20	mrna	1
GL50803_23767	AACB02000029_frag	16760	18244	-	1485	hypothetical protein	mrna	1
GL50803_19396	AACB02000013_frag	3984	4319	+	336	hypothetical protein	mrna	1
GL50803_103001	AACB02000013_frag	10236	12083	+	1848	VSP	mrna	1
GL50803_16484	AACB02000013_frag	17777	22588	-	4812	hypothetical protein	mrna	1
GL50803_2421	AACB02000013_frag	26558	27301	+	744	Cyst wall protein 3	mrna	1
GL50803_21444	AACB02000013_frag	30858	32624	+	1767	Spindle pole protein, putative	mrna	1
GL50803_19388	AACB02000013_frag	37356	37697	-	342	unspecified product	mrna	1
GL50803_116220	AACB02000013_frag	55252	55383	-	132	hypothetical protein	mrna	1
GL50803_7651	GLCHR01	41007	43424	-	2418	hypothetical protein	mrna	1
GL50803_7649	GLCHR01	43545	45977	-	2433	DNA ligase	mrna	1
GL50803_7648	GLCHR01	45983	49900	-	3918	SMC6 protein	mrna	1
GL50803_7646	GLCHR01	49909	50022	+	114	unspecified product	mrna	1
GL50803_112932	GLCHR01	60565	61422	+	858	hypothetical protein	mrna	1
GL50803_3493	GLCHR01	61531	62304	-	774	hypothetical protein	mrna	1
GL50803_3490	GLCHR01	63341	65575	-	2235	Kinase, NEK	mrna	1
GL50803_39210	GLCHR01	85540	86562	-	1023	hypothetical protein	mrna	1
GL50803_89117	GLCHR01	98067	106595	-	8529	hypothetical protein	mrna	1
GL50803_16006	GLCHR01	106844	107812	+	969	hypothetical protein	mrna	1
GL50803_33166	GLCHR01	110180	113878	+	3699	26S proteasome non-ATPase regulatory subunit 2	mrna	1
GL50803_112114	GLCHR01	131024	137953	-	6930	Splicing factor-like protein, putative	mrna	1
GL50803_87472	GLCHR01	144648	149195	+	4548	hypothetical protein	mrna	1
GL50803_112121	GLCHR01	151086	162794	+	11709	hypothetical protein	mrna	1
GL50803_112125	GLCHR01	177306	178166	-	861	unspecified product	mrna	1
GL50803_8619	GLCHR01	224293	225906	+	1614	Zinc finger domain protein	mrna	1
GL50803_8627	GLCHR01	242803	243576	-	774	hypothetical protein	mrna	1
GL50803_28069	GLCHR01	316205	316489	+	285	hypothetical protein	mrna	1
GL50803_7018	GLCHR01	320019	321044	-	1026	hypothetical protein	mrna	1
GL50803_16172	GLCHR01	323271	324305	+	1035	Actin related protein	mrna	1
GL50803_16587	GLCHR01	338287	339210	-	924	Kinase	mrna	1
GL50803_26631	GLCHR01	387036	387494	+	459	hypothetical protein	mrna	1
GL50803_14818	GLCHR01	392620	395004	+	2385	hypothetical protein	mrna	1
GL50803_8955	GLCHR01	395057	397213	+	2157	hypothetical protein	mrna	1
GL50803_14819	GLCHR01	397724	398338	-	615	hypothetical protein	mrna	1
GL50803_16494	GLCHR01	407776	410613	-	2838	hypothetical protein	mrna	1
GL50803_8974	GLCHR01	410701	411228	-	528	hypothetical protein	mrna	1
GL50803_87422	GLCHR01	426643	435138	+	8496	hypothetical protein	mrna	1
GL50803_14800	GLCHR01	435178	436386	+	1209	Protein 21.1	mrna	1
GL50803_28651	GLCHR01	460955	462451	+	1497	Dipeptidyl-peptidase I precursor	mrna	1
GL50803_8860	GLCHR01	464141	466618	-	2478	Kinase, NEK	mrna	1
GL50803_14790	GLCHR01	466729	467991	-	1263	hypothetical protein	mrna	1
GL50803_8865	GLCHR01	470931	472145	+	1215	hypothetical protein	mrna	1
GL50803_16679	GLCHR01	472153	473934	-	1782	hypothetical protein	mrna	1
GL50803_5462	GLCHR01	478322	479662	-	1341	Delta tubulin	mrna	1
GL50803_27364	GLCHR01	496492	497790	-	1299	hypothetical protein	mrna	1
GL50803_13836	GLCHR01	497834	499570	-	1737	hypothetical protein	mrna	1
GL50803_5981	GLCHR01	509201	512707	-	3507	hypothetical protein	mrna	1
GL50803_35129	GLCHR01	512750	512992	-	243	unspecified product	mrna	1
GL50803_17170	GLCHR01	524377	528948	-	4572	Long chain fatty acid CoA ligase 5	mrna	1
GL50803_7375	GLCHR01	528991	531375	-	2385	Protein 21.1	mrna	1
GL50803_17165	GLCHR01	550514	553150	+	2637	ABC transporter, ATP-binding protein	mrna	1
GL50803_17164	GLCHR01	553213	556128	+	2916	Sec24-like	mrna	1
GL50803_115604	GLCHR01	621490	621783	-	294	unspecified product	mrna	1
GL50803_5947	GLCHR01	635668	636039	+	372	Ribosomal protein L35a	mrna	1
GL50803_14071	GLCHR01	636756	639527	+	2772	hypothetical protein	mrna	1
GL50803_14070	GLCHR01	639544	641925	-	2382	Kinesin-like protein	mrna	1
GL50803_5942	GLCHR01	642027	643355	-	1329	Polyadenylate-binding protein, putative	mrna	1
GL50803_13133	GLCHR01	648908	650488	+	1581	hypothetical protein	mrna	1
GL50803_14167	GLCHR01	669978	672461	+	2484	hypothetical protein	mrna	1
GL50803_33507	GLCHR01	678356	678481	-	126	hypothetical protein	mrna	1
GL50803_103540	GLCHR01	680316	681230	+	915	hypothetical protein	mrna	1
GL50803_17336	GLCHR01	684175	685203	+	1029	hypothetical protein	mrna	1
GL50803_17335	GLCHR01	688813	691521	-	2709	Kinase, CMGC SRPK	mrna	1
GL50803_4652	GLCHR01	702428	702904	+	477	Ribosomal protein S16	mrna	1
GL50803_103205	GLCHR01	708928	712308	+	3381	hypothetical protein	mrna	1
GL50803_10181	GLCHR01	712430	714706	+	2277	hypothetical protein	mrna	1
GL50803_103175	GLCHR01	715341	718286	+	2946	hypothetical protein	mrna	1
GL50803_87261	GLCHR01	718333	719025	+	693	hypothetical protein	mrna	1
GL50803_10192	GLCHR01	721659	722111	-	453	hypothetical protein	mrna	1
GL50803_10194	GLCHR01	725198	725524	+	327	hypothetical protein	mrna	1
GL50803_87202	GLCHR01	768898	770964	-	2067	Protein F54C1.5	mrna	1
GL50803_7831	GLCHR01	777701	779026	-	1326	hypothetical protein	mrna	1
GL50803_23447	GLCHR01	779037	783959	+	4923	hypothetical protein	mrna	1
GL50803_27210	GLCHR01	785667	785996	-	330	unspecified product	mrna	1
GL50803_28979	GLCHR01	793487	793753	+	267	unspecified product	mrna	1
GL50803_9851	GLCHR01	808719	808931	-	213	hypothetical protein	mrna	1
GL50803_9847	GLCHR01	810290	810979	-	690	hypothetical protein	mrna	1
GL50803_17264	GLCHR01	816079	818469	-	2391	Kinesin like protein	mrna	1
GL50803_7522	GLCHR01	866387	867619	+	1233	Elongation initiation factor 5C	mrna	1
GL50803_7511	GLCHR01	877975	878616	+	642	HAM1 protein	mrna	1
GL50803_14469	GLCHR01	878817	879536	+	720	Synaptobrevin-like protein	mrna	1
GL50803_16433	GLCHR01	885822	887753	-	1932	Amino acid permease, putative	mrna	1
GL50803_10221	GLCHR01	903064	904068	-	1005	hypothetical protein	mrna	1
GL50803_15144	GLCHR01	904081	904533	+	453	RNA polymerase II subunit Rpb8	mrna	1
GL50803_93463	GLCHR01	924180	924647	-	468	hypothetical protein	mrna	1
GL50803_14054	GLCHR01	933641	936196	-	2556	hypothetical protein	mrna	1
GL50803_14058	GLCHR01	940819	944934	+	4116	CAMP-specific 3,5-cyclic phosphodiesterase 4B	mrna	1
GL50803_4548	GLCHR01	950602	952611	-	2010	Pumilio-family RNA-binding protein, putative	mrna	1
GL50803_9478	GLCHR01	975015	976232	-	1218	Alpha mitochondrial protein peptidase like protein	mrna	1
GL50803_4571	GLCHR01	993324	993839	-	516	hypothetical protein	mrna	1
GL50803_16070	GLCHR01	995094	997307	-	2214	hypothetical protein	mrna	1
GL50803_16068	GLCHR01	1001445	1003772	-	2328	hypothetical protein	mrna	1
GL50803_5926	GLCHR01	1005314	1007638	+	2325	Protein 21.1	mrna	1
GL50803_33932	GLCHR01	1021059	1025075	+	4017	hypothetical protein	mrna	1
GL50803_135223	GLCHR01	1026362	1026574	+	213	unspecified product	mrna	1
GL50803_114546	GLCHR01	1043199	1044224	+	1026	hypothetical protein	mrna	1
GL50803_15547	GLCHR01	1054605	1056524	+	1920	hypothetical protein	mrna	1
GL50803_11984	GLCHR01	1056543	1057073	+	531	hypothetical protein	mrna	1
GL50803_11982	GLCHR01	1058166	1058897	+	732	hypothetical protein	mrna	1
GL50803_101368	GLCHR01	1085762	1086631	-	870	hypothetical protein	mrna	1
GL50803_7422	GLCHR01	1111572	1113440	-	1869	hypothetical protein	mrna	1
GL50803_6000	GLCHR01	1117627	1119477	-	1851	Amino acid transporter family	mrna	1
GL50803_27522	GLCHR01	1136211	1136372	-	162	unspecified product	mrna	1
GL50803_16729	GLCHR01	1144204	1145265	-	1062	Spindle pole protein, putative	mrna	1
GL50803_2014	GLCHR01	1151234	1152367	-	1134	hypothetical protein	mrna	1
GL50803_15303	GLCHR01	1163576	1166047	+	2472	hypothetical protein	mrna	1
GL50803_10846	GLCHR01	1166141	1166950	+	810	hypothetical protein	mrna	1
GL50803_7242	GLCHR01	1190897	1191640	+	744	hypothetical protein	mrna	1
GL50803_7243	GLCHR01	1191717	1194335	+	2619	Encystation-specific secretory granule protein-1	mrna	1
GL50803_103285	GLCHR01	1203513	1210658	+	7146	Protein BAP28	mrna	1
GL50803_10460	GLCHR01	1217315	1219024	+	1710	hypothetical protein	mrna	1
GL50803_16635	GLCHR01	1222223	1226176	-	3954	hypothetical protein	mrna	1
GL50803_10455	GLCHR01	1226216	1229821	+	3606	hypothetical protein	mrna	1
GL50803_15216	GLCHR01	1229818	1232910	-	3093	hypothetical protein	mrna	1
GL50803_15214	GLCHR01	1235058	1235984	-	927	Ser/Thr phosphatase	mrna	1
GL50803_16640	GLCHR01	1253256	1254164	-	909	hypothetical protein	mrna	1
GL50803_7343	GLCHR01	1267975	1269879	+	1905	hypothetical protein	mrna	1
GL50803_13315	GLCHR01	1277604	1279523	+	1920	hypothetical protein	mrna	1
GL50803_5919	GLCHR01	1285230	1286807	-	1578	Cation efflux family protein	mrna	1
GL50803_5910	GLCHR01	1290276	1292063	+	1788	Helicase-related protein	mrna	1
GL50803_15295	GLCHR01	1299980	1302949	-	2970	Zinc finger domain protein	mrna	1
GL50803_10825	GLCHR01	1306311	1308533	+	2223	Coiled-coil protein	mrna	1
GL50803_15297	GLCHR01	1309712	1310746	+	1035	Ribokinase	mrna	1
GL50803_10254	GLCHR01	1333765	1336179	-	2415	Dynein intermediate chain	mrna	1
GL50803_10256	GLCHR01	1337715	1338311	+	597	hypothetical protein	mrna	1
GL50803_15157	GLCHR01	1354049	1355260	+	1212	hypothetical protein	mrna	1
GL50803_10269	GLCHR01	1355289	1355909	-	621	hypothetical protein	mrna	1
GL50803_6579	GLCHR01	1371195	1373189	-	1995	hypothetical protein	mrna	1
GL50803_6581	GLCHR01	1373822	1374883	-	1062	hypothetical protein	mrna	1
GL50803_7751	GLCHR01	1395426	1398635	-	3210	hypothetical protein	mrna	1
GL50803_22808	GLCHR01	1398661	1401546	-	2886	Histidyl-tRNA synthetase	mrna	1
GL50803_8061	GLCHR01	1435049	1437109	-	2061	hypothetical protein	mrna	1
GL50803_14622	GLCHR01	1437186	1437890	+	705	Ribosomal protein L13	mrna	1
GL50803_41687	GLCHR02	7720	9843	-	2124	Protein 21.1	mrna	1
GL50803_103058	GLCHR02	14082	15332	+	1251	Methyltransferase, putative	mrna	1
GL50803_14827	GLCHR02	38668	39132	-	465	Ribosomal protein S11	mrna	1
GL50803_22394	GLCHR02	39388	40401	-	1014	hypothetical protein	mrna	1
GL50803_9133	GLCHR02	81300	84011	+	2712	ABC transporter	mrna	1
GL50803_14877	GLCHR02	85723	87216	-	1494	hypothetical protein	mrna	1
GL50803_8317	GLCHR02	107042	107482	+	441	hypothetical protein	mrna	1
GL50803_14679	GLCHR02	107476	108960	-	1485	Protein 21.1	mrna	1
GL50803_19401	GLCHR02	109453	109794	-	342	hypothetical protein	mrna	1
GL50803_93251	GLCHR02	114038	114331	-	294	unspecified product	mrna	1
GL50803_16425	GLCHR02	114742	117942	+	3201	Kinesin-5	mrna	1
GL50803_15412	GLCHR02	121472	123469	+	1998	Protein 21.1	mrna	1
GL50803_93275	GLCHR02	144607	153105	+	8499	Translational activator GCN1	mrna	1
GL50803_93278	GLCHR02	153134	156301	+	3168	hypothetical protein	mrna	1
GL50803_14403	GLCHR02	160971	162272	+	1302	Lysophosphatidic acid acyltransferase, putative	mrna	1
GL50803_90872	GLCHR02	166079	167308	-	1230	Phosphoglycerate kinase	mrna	1
GL50803_16707	GLCHR02	167416	168711	-	1296	Clusterin associated protein 1, putative	mrna	1
GL50803_16708	GLCHR02	173404	175287	-	1884	hypothetical protein	mrna	1
GL50803_11497	GLCHR02	181207	184026	+	2820	hypothetical protein	mrna	1
GL50803_11499	GLCHR02	184320	185174	+	855	Protein 21.1	mrna	1
GL50803_117311	GLCHR02	193522	193671	-	150	hypothetical protein	mrna	1
GL50803_8639	GLCHR02	221929	223323	+	1395	hypothetical protein	mrna	1
GL50803_221691	GLCHR02	237141	239174	+	2034	Histone methyltransferase HMT2	mrna	1
GL50803_27266	GLCHR02	252631	253067	-	437	[2Fe-2S] ferredoxin	mrna	1
GL50803_16202	GLCHR02	267456	268964	+	1509	Axoneme central apparatus protein	mrna	1
GL50803_13694	GLCHR02	280979	281698	+	720	hypothetical protein	mrna	1
GL50803_117204	GLCHR02	299212	299979	+	768	VSP	mrna	1
GL50803_108328	GLCHR02	304684	304917	-	234	unspecified product	mrna	1
GL50803_29378	GLCHR02	305317	305508	-	192	unspecified product	mrna	1
GL50803_10971	GLCHR02	325596	327473	+	1878	hypothetical protein	mrna	1
GL50803_16642	GLCHR02	328467	332840	-	4374	hypothetical protein	mrna	1
GL50803_95269	GLCHR02	350338	350739	-	402	Bet5-like protein	mrna	1
GL50803_8508	GLCHR02	355521	357338	-	1818	Basal body protein	mrna	1
GL50803_3146	GLCHR02	367507	370365	-	2859	hypothetical protein	mrna	1
GL50803_3147	GLCHR02	370494	372272	-	1779	Protein 21.1	mrna	1
GL50803_8928	GLCHR02	396940	398643	+	1704	Protein 21.1	mrna	1
GL50803_8929	GLCHR02	398627	399589	-	963	Metal-dependent phosphoesterases, putative	mrna	1
GL50803_16876	GLCHR02	400118	401020	-	903	hypothetical protein	mrna	1
GL50803_22516	GLCHR02	405244	405513	-	270	unspecified product	mrna	1
GL50803_8937	GLCHR02	409085	409420	+	336	hypothetical protein	mrna	1
GL50803_137739	GLCHR02	409513	415128	+	5616	hypothetical protein	mrna	1
GL50803_14737	GLCHR02	429469	433734	-	4266	hypothetical protein	mrna	1
GL50803_8585	GLCHR02	433862	434434	-	573	hypothetical protein	mrna	1
GL50803_8587	GLCHR02	437098	438546	+	1449	Kinase, AGC NDR	mrna	1
GL50803_113433	GLCHR02	446060	447406	-	1347	hypothetical protein	mrna	1
GL50803_95847	GLCHR02	447972	448607	+	636	Protein 21.1	mrna	1
GL50803_13844	GLCHR02	458524	460368	-	1845	hypothetical protein	mrna	1
GL50803_29319	GLCHR02	475407	476102	-	696	unspecified product	mrna	1
GL50803_10807	GLCHR02	476304	478136	-	1833	hypothetical protein	mrna	1
GL50803_15289	GLCHR02	478273	479574	-	1302	hypothetical protein	mrna	1
GL50803_13500	GLCHR02	523848	525539	-	1692	TCP-1 chaperonin subunit theta	mrna	1
GL50803_92223	GLCHR02	555577	558402	-	2826	ABC transporter family protein	mrna	1
GL50803_9622	GLCHR02	561438	562502	-	1065	hypothetical protein	mrna	1
GL50803_35332	GLCHR02	564367	569320	-	4954	hypothetical protein	mrna	1
GL50803_5567	GLCHR02	577145	579496	-	2352	hypothetical protein	mrna	1
GL50803_101011	GLCHR02	613731	615257	-	1527	Zinc finger domain protein	mrna	1
GL50803_12999	GLCHR02	619693	620367	+	675	hypothetical protein	mrna	1
GL50803_87817	GLCHR02	638417	643039	-	4623	Tubby superfamily protein	mrna	1
GL50803_87826	GLCHR02	645267	647828	-	2562	hypothetical protein	mrna	1
GL50803_16607	GLCHR02	650872	651906	+	1035	hypothetical protein	mrna	1
GL50803_16605	GLCHR02	658722	661301	-	2580	ABC transporter family protein	mrna	1
GL50803_9827	GLCHR02	678543	679487	-	945	Thioredoxin reductase	mrna	1
GL50803_18471	GLCHR02	689911	690357	-	447	hypothetical protein	mrna	1
GL50803_91463	GLCHR02	704293	705312	-	1020	hypothetical protein	mrna	1
GL50803_16891	GLCHR02	721760	722545	-	786	Protein C21orf2	mrna	1
GL50803_7962	GLCHR02	723277	724044	+	768	20S proteasome alpha subunit 6	mrna	1
GL50803_14593	GLCHR02	724101	729710	-	5610	hypothetical protein	mrna	1
GL50803_91451	GLCHR02	734222	736474	+	2253	Kinase, NEK	mrna	1
GL50803_101010	GLCHR02	742620	743879	-	1260	VSP with INR	mrna	1
GL50803_115511	GLCHR02	779798	780136	-	339	unspecified product	mrna	1
GL50803_5954	GLCHR02	783143	783451	-	309	hypothetical protein	mrna	1
GL50803_33218	GLCHR02	797625	799898	+	2274	Dynein intermediate chain	mrna	1
GL50803_2980	GLCHR02	799983	800720	-	738	20S proteasome alpha subunit 5	mrna	1
GL50803_17396	GLCHR02	800881	803262	-	2382	hypothetical protein	mrna	1
GL50803_12598	GLCHR02	803327	804313	-	987	KRR1	mrna	1
GL50803_17395	GLCHR02	804418	805311	+	894	Ribosomal protein L5	mrna	1
GL50803_15487	GLCHR02	850751	853633	-	2883	WD-40 repeat protein	mrna	1
GL50803_137735	GLCHR02	858188	859024	-	837	Kinase, NEK	mrna	1
GL50803_17392	GLCHR02	862529	869266	-	6738	Kinase	mrna	1
GL50803_17390	GLCHR02	881628	884492	-	2865	MCM6	mrna	1
GL50803_6336	GLCHR02	884628	886064	-	1437	Epsilon tubulin	mrna	1
GL50803_14171	GLCHR02	895612	895881	-	270	Ribosomal protein L37	mrna	1
GL50803_6886	GLCHR02	902709	905435	-	2727	hypothetical protein	mrna	1
GL50803_14311	GLCHR02	908563	909582	-	1020	Serine/threonine protein phosphatase PP-X isozyme 2	mrna	1
GL50803_17386	GLCHR02	920016	923492	-	3477	Ubiquitin-protein ligase E3A	mrna	1
GL50803_104063	GLCHR02	932224	932589	+	366	hypothetical protein	mrna	1
GL50803_5672	GLCHR02	934959	937376	-	2418	hypothetical protein	mrna	1
GL50803_16256	GLCHR02	962169	965324	+	3156	hypothetical protein	mrna	1
GL50803_9090	GLCHR02	971177	972562	-	1386	hypothetical protein	mrna	1
GL50803_15265	GLCHR02	982313	983227	-	915	hypothetical protein	mrna	1
GL50803_10682	GLCHR02	986408	987214	-	807	hypothetical protein	mrna	1
GL50803_16601	GLCHR02	1012223	1014157	+	1935	hypothetical protein	mrna	1
GL50803_7349	GLCHR02	1047635	1049398	+	1764	Ubiquitin	mrna	1
GL50803_25035	GLCHR02	1072853	1074679	-	1827	Protein tyrosine phosphatase	mrna	1
GL50803_8394	GLCHR02	1095860	1096105	+	246	hypothetical protein	mrna	1
GL50803_8389	GLCHR02	1099493	1100998	+	1506	P60 katanin	mrna	1
GL50803_23185	GLCHR02	1103019	1107749	+	4731	hypothetical protein, similar to SMC2	mrna	1
GL50803_23800	GLCHR02	1113840	1115156	-	1317	hypothetical protein	mrna	1
GL50803_11740	GLCHR02	1115158	1116240	-	1083	Ser/Thr phosphatase 2C, putative	mrna	1
GL50803_11749	GLCHR02	1125205	1125888	+	684	hypothetical protein	mrna	1
GL50803_11755	GLCHR02	1131527	1132309	+	783	hypothetical protein	mrna	1
GL50803_11761	GLCHR02	1137263	1138633	-	1371	hypothetical protein	mrna	1
GL50803_3036	GLCHR02	1186068	1186463	+	396	RNA polymerase II subunit Rpb11	mrna	1
GL50803_32312	GLCHR02	1186576	1188111	-	1536	Protein phosphatase 2C	mrna	1
GL50803_15404	GLCHR02	1204378	1207548	+	3171	hypothetical protein	mrna	1
GL50803_17402	GLCHR02	1213966	1216962	-	2997	Protein 21.1	mrna	1
GL50803_17401	GLCHR02	1216980	1222673	-	5694	hypothetical protein	mrna	1
GL50803_11333	GLCHR02	1222745	1223035	+	291	unspecified product	mrna	1
GL50803_11328	GLCHR02	1223931	1225634	+	1704	hypothetical protein	mrna	1
GL50803_15399	GLCHR02	1228245	1231199	+	2955	hypothetical protein	mrna	1
GL50803_15397	GLCHR02	1237301	1238323	+	1023	Kinase, CMGC CDK	mrna	1
GL50803_11319	GLCHR02	1238556	1239110	-	555	U3 small nucleolar ribonucleoprotein protein IMP3, putative	mrna	1
GL50803_20633	GLCHR02	1239121	1239513	-	393	SOH1 protein, putative	mrna	1
GL50803_29490	GLCHR02	1239575	1240369	+	795	Copine I	mrna	1
GL50803_2964	GLCHR02	1246107	1246679	+	573	hypothetical protein	mrna	1
GL50803_13268	GLCHR02	1248514	1248780	-	267	hypothetical protein	mrna	1
GL50803_3169	GLCHR02	1248925	1250619	-	1695	Cathepsin L precursor	mrna	1
GL50803_15871	GLCHR02	1252390	1253799	-	1410	Serine peptidase, putative	mrna	1
GL50803_9376	GLCHR02	1256624	1259209	+	2586	Sec23	mrna	1
GL50803_134711	GLCHR02	1269279	1269692	-	414	VSP, putative	mrna	1
GL50803_17083	GLCHR02	1302468	1304120	+	1653	hypothetical protein	mrna	1
GL50803_33762	GLCHR02	1307959	1308864	-	906	WD-40 repeat protein	mrna	1
GL50803_17079	GLCHR02	1321381	1322655	+	1275	hypothetical protein	mrna	1
GL50803_102071	GLCHR02	1330862	1333774	+	2913	hypothetical protein	mrna	1
GL50803_8349	GLCHR02	1347037	1347807	+	771	hypothetical protein	mrna	1
GL50803_16214	GLCHR02	1352484	1355267	-	2784	MCM3	mrna	1
GL50803_14086	GLCHR02	1355326	1356108	+	783	hypothetical protein	mrna	1
GL50803_6010	GLCHR02	1356103	1360173	-	4071	hypothetical protein	mrna	1
GL50803_16438	GLCHR02	1371622	1373241	+	1620	Sentrin specific protease, putative	mrna	1
GL50803_102963	GLCHR02	1390624	1392201	+	1578	tRNA 2-methylthioadenosine synthase	mrna	1
GL50803_4498	GLCHR02	1394110	1396383	+	2274	Cleavage and polyadenylation specificity factor, 73 kDa subunit	mrna	1
GL50803_102961	GLCHR02	1396414	1398420	-	2007	ENC6 protein	mrna	1
GL50803_13636	GLCHR02	1398514	1399725	-	1212	hypothetical protein	mrna	1
GL50803_24372	GLCHR02	1399805	1400866	+	1062	ENC6 protein	mrna	1
GL50803_9508	GLCHR02	1406189	1409707	+	3519	Metalloprotease, insulinase family	mrna	1
GL50803_14971	GLCHR02	1420501	1422591	+	2091	hypothetical protein	mrna	1
GL50803_16613	GLCHR02	1438824	1441685	-	2862	hypothetical protein	mrna	1
GL50803_93721	GLCHR02	1445755	1446507	-	753	Cyclin fold protein 1, putative	mrna	1
GL50803_16167	GLCHR02	1473985	1475625	+	1641	Kinase, NEK	mrna	1
GL50803_19575	GLCHR03	25834	26184	+	351	Variant-specific surface protein	mrna	1
GL50803_112938	GLCHR03	28808	30319	+	1512	hypothetical protein	mrna	1
GL50803_16541	GLCHR03	40780	43077	-	2298	Protein 21.1	mrna	1
GL50803_11648	GLCHR03	44075	44596	-	522	hypothetical protein	mrna	1
GL50803_11647	GLCHR03	44622	45575	-	954	hypothetical protein	mrna	1
GL50803_11640	GLCHR03	49560	52289	-	2730	hypothetical protein	mrna	1
GL50803_15460	GLCHR03	54127	55530	+	1404	Dynein-like protein	mrna	1
GL50803_38104	GLCHR03	56230	60198	-	3969	Phospholipid-transporting ATPase IIB, putative	mrna	1
GL50803_5158	GLCHR03	90663	91703	+	1041	Transcription factor TFIIS	mrna	1
GL50803_7807	GLCHR03	102775	104451	-	1677	WD-40 repeat protein	mrna	1
GL50803_14551	GLCHR03	109136	110029	+	894	Alpha-6 giardin	mrna	1
GL50803_137755	GLCHR03	112147	115107	-	2961	hypothetical protein	mrna	1
GL50803_16543	GLCHR03	137426	139159	+	1734	hypothetical protein	mrna	1
GL50803_93011	GLCHR03	151463	154591	+	3129	Protein 21.1	mrna	1
GL50803_16122	GLCHR03	154603	158808	-	4206	Kinase, NEK	mrna	1
GL50803_30233	GLCHR03	174755	195676	+	20922	hypothetical protein	mrna	1
GL50803_3861	GLCHR03	197300	198526	-	1227	Alcohol dehydrogenase 3 lateral transfer candidate	mrna	1
GL50803_3920	GLCHR03	221710	223926	-	2217	hypothetical protein	mrna	1
GL50803_95895	GLCHR03	238590	240452	+	1863	ZipA	mrna	1
GL50803_16906	GLCHR03	241108	242238	-	1131	Phosphatidate cytidylyltransferase	mrna	1
GL50803_2328	GLCHR03	270067	270681	+	615	hypothetical protein	mrna	1
GL50803_4328	GLCHR03	300905	303427	-	2523	TFIIH basal transcription factor complex helicase subunit	mrna	1
GL50803_22138	GLCHR03	303442	304971	-	1530	ATPase, AAA family	mrna	1
GL50803_86444	GLCHR03	307245	308489	-	1245	Kinase, AGC PKA	mrna	1
GL50803_137754	GLCHR03	308580	311432	-	2853	hypothetical protein	mrna	1
GL50803_119122	GLCHR03	315351	315614	-	264	hypothetical protein	mrna	1
GL50803_112633	GLCHR03	320362	325443	+	5082	High cysteine membrane protein EGF-like	mrna	1
GL50803_7183	GLCHR03	327382	329808	-	2427	Kinase, NEK-frag	mrna	1
GL50803_22084	GLCHR03	353586	355655	+	2070	DGTP triphosphohydrolase	mrna	1
GL50803_13590	GLCHR03	376217	378184	-	1968	Protein 21.1	mrna	1
GL50803_137641	GLCHR03	378252	379733	+	1482	TMP55	mrna	1
GL50803_31144	GLCHR03	379782	380345	-	564	hypothetical protein	mrna	1
GL50803_13964	GLCHR03	398840	400297	-	1458	Kinase, NEK	mrna	1
GL50803_16230	GLCHR03	407055	409724	-	2670	Hypothetical protein	mrna	1
GL50803_8217	GLCHR03	424334	426082	+	1749	Uridine kinase	mrna	1
GL50803_8218	GLCHR03	426164	429082	+	2919	Kinase, NEK	mrna	1
GL50803_16251	GLCHR03	429139	431259	+	2121	Kinase, NEK	mrna	1
GL50803_6199	GLCHR03	457572	462698	+	5127	Kinase, STE Dicty2	mrna	1
GL50803_17231	GLCHR03	484394	487414	-	3021	Kinase, NEK	mrna	1
GL50803_14662	GLCHR03	500904	503591	-	2688	hypothetical protein	mrna	1
GL50803_8201	GLCHR03	503624	504430	+	807	hypothetical protein	mrna	1
GL50803_9007	GLCHR03	547040	552538	+	5499	hypothetical protein	mrna	1
GL50803_9008	GLCHR03	552575	553486	+	912	Aldose reductase	mrna	1
GL50803_17246	GLCHR03	580507	581142	+	636	hypothetical protein	mrna	1
GL50803_24009	GLCHR03	581742	583049	-	1308	Protein 21.1	mrna	1
GL50803_15777	GLCHR03	583226	584881	+	1656	hypothetical protein	mrna	1
GL50803_32509	GLCHR03	623129	626236	+	3108	hypothetical protein	mrna	1
GL50803_13671	GLCHR03	626245	629715	-	3471	hypothetical protein	mrna	1
GL50803_13981	GLCHR03	637726	641055	-	3330	Kinase, NEK	mrna	1
GL50803_3290	GLCHR03	645101	649024	-	3924	Protein 21.1	mrna	1
GL50803_23357	GLCHR03	686137	687486	-	1350	NYD-SP28 protein	mrna	1
GL50803_6367	GLCHR03	725577	726404	+	828	hypothetical protein	mrna	1
GL50803_113655	GLCHR03	728986	730671	+	1686	hypothetical protein	mrna	1
GL50803_113656	GLCHR03	730675	732585	-	1911	Cysteine protease	mrna	1
GL50803_14375	GLCHR03	736922	738568	+	1647	Asparaginyl-tRNA synthetase	mrna	1
GL50803_7137	GLCHR03	743462	743695	-	234	hypothetical protein	mrna	1
GL50803_7134	GLCHR03	744382	746058	+	1677	hypothetical protein	mrna	1
GL50803_16958	GLCHR03	746198	750052	+	3855	Phospholipid-transporting ATPase IA, putative	mrna	1
GL50803_113662	GLCHR03	751264	754329	-	3066	hypothetical protein	mrna	1
GL50803_16957	GLCHR03	754785	755873	+	1089	WD-40 repeat protein family	mrna	1
GL50803_115830	GLCHR03	767593	769494	+	1902	VSP	mrna	1
GL50803_11052	GLCHR03	786196	787032	+	837	Zinc finger domain protein	mrna	1
GL50803_8462	GLCHR03	808135	808542	+	408	Ribosomal protein L27	mrna	1
GL50803_8460	GLCHR03	808727	811222	+	2496	hypothetical protein	mrna	1
GL50803_22385	GLCHR03	811564	814485	+	2922	Protein 21.1	mrna	1
GL50803_14712	GLCHR03	819035	821368	+	2334	hypothetical protein	mrna	1
GL50803_4341	GLCHR03	822085	823170	-	1086	hypothetical protein	mrna	1
GL50803_91056	GLCHR03	823525	824808	+	1284	Aspartate aminotransferase, cytoplasmic	mrna	1
GL50803_27059	GLCHR03	827255	828076	-	822	Proteasome subunit beta type 7 precursor	mrna	1
GL50803_4349	GLCHR03	829850	830491	-	642	Endothelin-converting enzyme 2	mrna	1
GL50803_88082	GLCHR03	844987	848133	+	3147	Coatomer beta subunit	mrna	1
GL50803_102890	GLCHR03	848758	849849	-	1092	BUB3	mrna	1
GL50803_88059	GLCHR03	872802	873728	-	927	hypothetical protein	mrna	1
GL50803_8979	GLCHR03	889785	890129	+	345	hypothetical protein	mrna	1
GL50803_23330	GLCHR03	893891	894664	+	774	hypothetical protein	mrna	1
GL50803_6590	GLCHR03	902728	903870	+	1143	RNA 3'-terminal phosphate cyclase-like protein	mrna	1
GL50803_14247	GLCHR03	904008	905792	+	1785	TM efflux prot	mrna	1
GL50803_5845	GLCHR03	910371	910895	-	525	Ribosomal protein S8	mrna	1
GL50803_17606	GLCHR03	914593	917397	-	2805	hypothetical protein	mrna	1
GL50803_14038	GLCHR03	917472	918164	+	693	Hydrolase, haloacid dehalogenase-like family	mrna	1
GL50803_5837	GLCHR03	918957	919376	+	420	unspecified product	mrna	1
GL50803_17604	GLCHR03	923659	924333	-	675	hypothetical protein	mrna	1
GL50803_14164	GLCHR03	932221	934656	-	2436	hypothetical protein	mrna	1
GL50803_15432	GLCHR03	955295	957088	+	1794	hypothetical protein	mrna	1
GL50803_37873	GLCHR03	957013	957153	+	141	unspecified product	mrna	1
GL50803_104982	GLCHR03	975927	976268	-	342	hypothetical protein	mrna	1
GL50803_118483	GLCHR03	984642	984812	-	171	hypothetical protein	mrna	1
GL50803_114470	GLCHR03	985607	987361	-	1755	High cysteine membrane protein Group 6	mrna	1
GL50803_19823	GLCHR03	988218	988559	-	342	unspecified product	mrna	1
GL50803_1979	GLCHR03	997295	997876	+	582	hypothetical protein	mrna	1
GL50803_16945	GLCHR03	997931	1000075	-	2145	Kinesin-13	mrna	1
GL50803_29147	GLCHR03	1014515	1014916	+	402	hypothetical protein	mrna	1
GL50803_4837	GLCHR03	1030673	1032808	-	2136	hypothetical protein	mrna	1
GL50803_16936	GLCHR03	1035342	1039907	+	4566	High cysteine membrane protein EGF-like	mrna	1
GL50803_5779	GLCHR03	1049485	1050294	-	810	hypothetical protein	mrna	1
GL50803_5778	GLCHR03	1050321	1050611	+	291	hypothetical protein	mrna	1
GL50803_16934	GLCHR03	1052374	1056501	+	4128	Tetratricopeptide repeat protein	mrna	1
GL50803_112348	GLCHR03	1059633	1060586	-	954	hypothetical protein	mrna	1
GL50803_15522	GLCHR03	1087655	1089859	+	2205	hypothetical protein	mrna	1
GL50803_15521	GLCHR03	1091458	1093077	-	1620	High cysteine membrane protein Group 2	mrna	1
GL50803_11897	GLCHR03	1096160	1097680	-	1521	Phosphatidylinositol-4-phosphate 5-kinase, putative	mrna	1
GL50803_24985	GLCHR03	1101759	1103573	-	1815	hypothetical protein	mrna	1
GL50803_15515	GLCHR03	1111044	1113935	-	2892	hypothetical protein	mrna	1
GL50803_15514	GLCHR03	1114007	1115590	-	1584	Kinase, STE STE20	mrna	1
GL50803_24980	GLCHR03	1121773	1123335	-	1563	hypothetical protein	mrna	1
GL50803_24979	GLCHR03	1123352	1124392	+	1041	hypothetical protein	mrna	1
GL50803_14741	GLCHR03	1124993	1127101	+	2109	Protein 21.1	mrna	1
GL50803_8608	GLCHR03	1128029	1130980	+	2952	hypothetical protein	mrna	1
GL50803_87928	GLCHR03	1146749	1148146	-	1398	Kinase, NEK	mrna	1
GL50803_15329	GLCHR03	1169091	1173056	+	3966	Protein 21.1	mrna	1
GL50803_16445	GLCHR03	1174663	1180545	+	5883	hypothetical protein	mrna	1
GL50803_16039	GLCHR03	1194895	1197441	-	2547	hypothetical protein	mrna	1
GL50803_15093	GLCHR03	1205877	1206548	-	672	hypothetical protein	mrna	1
GL50803_15094	GLCHR03	1212257	1212811	+	555	hypothetical protein	mrna	1
GL50803_10016	GLCHR03	1212960	1213913	-	954	hypothetical protein	mrna	1
GL50803_102688	GLCHR03	1215490	1216509	+	1020	hypothetical protein	mrna	1
GL50803_16477	GLCHR03	1225201	1226949	-	1749	Tenascin-37	mrna	1
GL50803_40224	GLCHR03	1229060	1229836	-	777	MDR protein-like protein	mrna	1
GL50803_7911	GLCHR03	1240032	1240229	+	198	unspecified product	mrna	1
GL50803_7710	GLCHR03	1248471	1250654	+	2184	Protein 21.1	mrna	1
GL50803_14519	GLCHR03	1250752	1252053	+	1302	Cysteine desulfurase	mrna	1
GL50803_7715	GLCHR03	1253392	1255440	+	2049	High cysteine membrane protein Group 1	mrna	1
GL50803_16596	GLCHR03	1261045	1262844	+	1800	hypothetical protein	mrna	1
GL50803_6544	GLCHR03	1270551	1271693	-	1143	hypothetical protein	mrna	1
GL50803_137749	GLCHR03	1274753	1279486	-	4734	hypothetical protein	mrna	1
GL50803_102710	GLCHR03	1280828	1283269	+	2442	Ubiquitin carboxyl-terminal hydrolase 14	mrna	1
GL50803_42368	GLCHR03	1295918	1298479	-	2562	hypothetical protein	mrna	1
GL50803_19259	GLCHR03	1309723	1310187	-	465	hypothetical protein	mrna	1
GL50803_17308	GLCHR03	1326505	1328040	+	1536	mRNA capping enzyme alpha subunit	mrna	1
GL50803_5768	GLCHR03	1333025	1334134	-	1110	hypothetical protein	mrna	1
GL50803_102728	GLCHR03	1337434	1339299	-	1866	hypothetical protein	mrna	1
GL50803_7390	GLCHR03	1344493	1345881	+	1389	hypothetical protein	mrna	1
GL50803_17315	GLCHR03	1363528	1366329	+	2802	Multidrug resistance ABC transporter ATP-binding and permease protein	mrna	1
GL50803_14104	GLCHR03	1370664	1372967	-	2304	hypothetical protein	mrna	1
GL50803_6060	GLCHR03	1373071	1373442	-	372	hypothetical protein	mrna	1
GL50803_6056	GLCHR03	1380456	1381481	+	1026	hypothetical protein	mrna	1
GL50803_17318	GLCHR03	1389313	1393005	-	3693	Kinase, NEK	mrna	1
GL50803_6436	GLCHR03	1394720	1395412	-	693	Guanine phosphoribosyltransferase	mrna	1
GL50803_28831	GLCHR03	1434405	1435808	+	1404	Pseudouridylate synthase 1	mrna	1
GL50803_31339	GLCHR03	1479939	1480478	-	540	hypothetical protein	mrna	1
GL50803_4622	GLCHR03	1482498	1484243	-	1746	hypothetical protein	mrna	1
GL50803_4507	GLCHR03	1496964	1499651	-	2688	CTP synthase/UTP-ammonia lyase	mrna	1
GL50803_16090	GLCHR03	1500800	1502119	+	1320	Ubiquitin carboxyl-terminal hydrolase 4	mrna	1
GL50803_16089	GLCHR03	1502130	1503374	-	1245	hypothetical protein	mrna	1
GL50803_3455	GLCHR03	1509744	1512947	+	3204	hypothetical protein	mrna	1
GL50803_7272	GLCHR03	1518809	1519507	-	699	GARP-like protein 1	mrna	1
GL50803_14408	GLCHR03	1522198	1523400	+	1203	hypothetical protein	mrna	1
GL50803_14407	GLCHR03	1527063	1528385	-	1323	hypothetical protein	mrna	1
GL50803_93356	GLCHR03	1529403	1531583	-	2181	hypothetical protein	mrna	1
GL50803_86520	GLCHR03	1565383	1567875	-	2493	hypothetical protein	mrna	1
GL50803_23888	GLCHR03	1567925	1568560	-	636	FixW protein, putative	mrna	1
GL50803_6469	GLCHR03	1588025	1588675	-	651	hypothetical protein	mrna	1
GL50803_14216	GLCHR03	1588685	1591009	-	2325	Kinase, NEK	mrna	1
GL50803_14601	GLCHR03	1610507	1612279	-	1773	hypothetical protein	mrna	1
GL50803_14603	GLCHR03	1617658	1618656	+	999	hypothetical protein	mrna	1
GL50803_100580	GLCHR03	1629618	1629917	-	300	hypothetical protein	mrna	1
GL50803_136003	GLCHR03	1631636	1633291	+	1656	VSP	mrna	1
GL50803_136004	GLCHR03	1635978	1637633	-	1656	VSP	mrna	1
GL50803_12028	GLCHR03	1646308	1648503	+	2196	Protein 21.1	mrna	1
GL50803_15555	GLCHR03	1648478	1650670	-	2193	ATP-dependent RNA helicase	mrna	1
GL50803_12046	GLCHR03	1664834	1665568	+	735	SPEF1-like protein	mrna	1
GL50803_38275	GLCHR03	1665574	1667493	-	1920	hypothetical protein	mrna	1
GL50803_16158	GLCHR03	1681995	1685405	-	3411	VSP, putative	mrna	1
GL50803_3528	GLCHR03	1689129	1690139	-	1011	hypothetical protein	mrna	1
GL50803_112112	GLCHR03	1707062	1710724	-	3663	hypothetical protein	mrna	1
GL50803_17091	GLCHR03	1715022	1715861	+	840	Exosome complex exonuclease, putative	mrna	1
GL50803_3593	GLCHR03	1728021	1729244	+	1224	Alcohol dehydrogenase lateral transfer candidate	mrna	1
GL50803_3595	GLCHR03	1731326	1732297	-	972	Endonuclease III	mrna	1
GL50803_4708	GLCHR03	1765501	1766976	+	1476	hypothetical protein	mrna	1
GL50803_86600	GLCHR03	1781861	1783123	-	1263	Methionine aminopeptidase	mrna	1
GL50803_12989	GLCHR03	1783160	1784842	-	1683	hypothetical protein	mrna	1
GL50803_16924	GLCHR03	1800420	1801163	-	744	20S proteasome alpha subunit 1	mrna	1
GL50803_10875	GLCHR03	1802222	1805008	-	2787	hypothetical protein	mrna	1
GL50803_16923	GLCHR03	1805020	1807128	-	2109	hypothetical protein	mrna	1
GL50803_10871	GLCHR03	1807310	1808248	+	939	hypothetical protein	mrna	1
GL50803_9305	GLCHR03	1817629	1818396	-	768	hypothetical protein	mrna	1
GL50803_9327	GLCHR03	1829978	1832179	-	2202	Kinase, NEK	mrna	1
GL50803_31498	GLCHR03	1861250	1861561	+	312	unspecified product	mrna	1
GL50803_96399	GLCHR03	1863875	1868887	-	5013	Spindle pole body protein, putative	mrna	1
GL50803_10239	GLCHR03	1868961	1870058	+	1098	hypothetical protein	mrna	1
GL50803_10238	GLCHR03	1870468	1873542	+	3075	hypothetical protein	mrna	1
GL50803_10229	GLCHR03	1885177	1886898	+	1722	hypothetical protein	mrna	1
GL50803_6615	GLCHR03	1904972	1906717	+	1746	hypothetical protein	mrna	1
GL50803_16986	GLCHR03	1929077	1931035	+	1959	Kinase, STE STE20	mrna	1
GL50803_15045	GLCHR04	24941	25690	-	750	hypothetical protein	mrna	1
GL50803_12108	GLCHR04	52029	54842	-	2814	Threonine dehydratase lateral transfer candidate	mrna	1
GL50803_15574	GLCHR04	74908	77097	+	2190	Alanyl dipeptidyl peptidase	mrna	1
GL50803_17497	GLCHR04	84110	86356	+	2247	RNA-dependent helicase p68, putative	mrna	1
GL50803_114392	GLCHR04	91799	93466	-	1668	hypothetical protein	mrna	1
GL50803_12071	GLCHR04	98368	99948	+	1581	hypothetical protein	mrna	1
GL50803_12066	GLCHR04	105138	106778	-	1641	hypothetical protein	mrna	1
GL50803_12063	GLCHR04	107691	108935	+	1245	Variant-specific surface protein	mrna	1
GL50803_15566	GLCHR04	109861	110919	+	1059	Peter pan protein	mrna	1
GL50803_12057	GLCHR04	116080	118758	-	2679	Gamma tubulin ring complex	mrna	1
GL50803_15564	GLCHR04	124130	125128	-	999	Cathepsin B precursor	mrna	1
GL50803_103454	GLCHR04	125168	127378	+	2211	High cysteine membrane protein Group 1	mrna	1
GL50803_3007	GLCHR04	149179	150840	+	1662	hypothetical protein	mrna	1
GL50803_94658	GLCHR04	150949	152532	+	1584	hypothetical protein	mrna	1
GL50803_32879	GLCHR04	152550	156713	-	4164	hypothetical protein	mrna	1
GL50803_32381	GLCHR04	172374	172763	+	390	hypothetical protein	mrna	1
GL50803_11355	GLCHR04	190907	195145	+	4239	Kinase, NEK	mrna	1
GL50803_94574	GLCHR04	195644	195883	+	240	unspecified product	mrna	1
GL50803_17474	GLCHR04	218879	220696	-	1818	hypothetical protein	mrna	1
GL50803_104994	GLCHR04	231654	232136	-	483	hypothetical protein	mrna	1
GL50803_7287	GLCHR04	245239	246120	+	882	Small glutamine-rich tetratricopeptide repeat-containing protein	mrna	1
GL50803_16443	GLCHR04	254051	256516	+	2466	Protein phosphatase 2A B' regulatory subunit Wdb1	mrna	1
GL50803_9262	GLCHR04	267162	270938	+	3777	hypothetical protein	mrna	1
GL50803_14916	GLCHR04	271008	273338	+	2331	Kinase, NEK	mrna	1
GL50803_9272	GLCHR04	278848	281187	+	2340	Tubulin tyrosine ligase	mrna	1
GL50803_32766	GLCHR04	281184	281768	-	585	hypothetical protein	mrna	1
GL50803_10125	GLCHR04	310907	311449	+	543	hypothetical protein	mrna	1
GL50803_102813	GLCHR04	312948	313979	-	1032	Protein 21.1	mrna	1
GL50803_115200	GLCHR04	315386	316630	+	1245	hypothetical protein	mrna	1
GL50803_17256	GLCHR04	373889	374503	-	615	hypothetical protein	mrna	1
GL50803_4928	GLCHR04	374862	375284	-	423	hypothetical protein	mrna	1
GL50803_21330	GLCHR04	402069	404699	-	2631	hypothetical protein	mrna	1
GL50803_17577	GLCHR04	421167	424397	-	3231	hypothetical protein	mrna	1
GL50803_2538	GLCHR04	430862	432889	-	2028	Kinase, NAK	mrna	1
GL50803_40067	GLCHR04	434086	435549	-	1464	hypothetical protein	mrna	1
GL50803_22291	GLCHR04	435707	437125	+	1419	hypothetical protein	mrna	1
GL50803_3903	GLCHR04	437146	441582	-	4437	Protein 21.1	mrna	1
GL50803_101168	GLCHR04	463925	467290	+	3366	Protein 21.1	mrna	1
GL50803_34141	GLCHR04	476216	477601	+	1386	Nin one binding protein-like protein	mrna	1
GL50803_114912	GLCHR04	487373	491131	-	3759	hypothetical protein	mrna	1
GL50803_16498	GLCHR04	491207	492832	+	1626	Nucleolar GTPase	mrna	1
GL50803_16500	GLCHR04	494199	496349	-	2151	Sperm-associated WD-repeat protein	mrna	1
GL50803_15084	GLCHR04	498317	502003	-	3687	hypothetical protein	mrna	1
GL50803_9948	GLCHR04	502291	504831	+	2541	hypothetical protein	mrna	1
GL50803_96324	GLCHR04	530819	533830	-	3012	hypothetical protein	mrna	1
GL50803_112428	GLCHR04	537265	541458	+	4194	hypothetical protein	mrna	1
GL50803_6633	GLCHR04	541501	542724	-	1224	Farnesyl diphosphate synthase	mrna	1
GL50803_17123	GLCHR04	542851	547911	+	5061	hypothetical protein	mrna	1
GL50803_101189	GLCHR04	552065	553243	-	1179	hypothetical protein	mrna	1
GL50803_17126	GLCHR04	554046	554975	+	930	hypothetical protein	mrna	1
GL50803_17127	GLCHR04	555327	556979	+	1653	hypothetical protein	mrna	1
GL50803_101194	GLCHR04	557129	561379	+	4251	hypothetical protein	mrna	1
GL50803_112416	GLCHR04	569447	571153	-	1707	hypothetical protein	mrna	1
GL50803_34094	GLCHR04	596003	596506	+	504	hypothetical protein	mrna	1
GL50803_17134	GLCHR04	596823	599258	+	2436	hypothetical protein	mrna	1
GL50803_101212	GLCHR04	600746	605905	-	5160	hypothetical protein	mrna	1
GL50803_96363	GLCHR04	605942	614107	+	8166	Kinase, CAMKK	mrna	1
GL50803_96264	GLCHR04	618864	619706	+	843	hypothetical protein	mrna	1
GL50803_13988	GLCHR04	621513	624545	+	3033	hypothetical protein	mrna	1
GL50803_6497	GLCHR04	635283	636287	+	1005	Metal-dependent hydrolase	mrna	1
GL50803_10299	GLCHR04	673569	674222	-	654	hypothetical protein	mrna	1
GL50803_16226	GLCHR04	700976	703909	-	2934	hypothetical protein	mrna	1
GL50803_16225	GLCHR04	703969	706851	+	2883	Telomerase catalytic subunit	mrna	1
GL50803_16224	GLCHR04	706852	709569	-	2718	Kinesin-related protein	mrna	1
GL50803_3386	GLCHR04	710339	711925	+	1587	hypothetical 59.1 kDa protein in RPOA3 5 prime region	mrna	1
GL50803_13393	GLCHR04	717112	719148	-	2037	Protein 21.1	mrna	1
GL50803_16672	GLCHR04	727791	730673	-	2883	Protein 21.1	mrna	1
GL50803_27694	GLCHR04	731266	731676	+	411	hypothetical protein	mrna	1
GL50803_14381	GLCHR04	742756	743784	+	1029	hypothetical protein	mrna	1
GL50803_14380	GLCHR04	744616	746073	-	1458	hypothetical protein	mrna	1
GL50803_7154	GLCHR04	748897	751857	+	2961	Protein 21.1	mrna	1
GL50803_14195	GLCHR04	756874	759057	+	2184	Pms1-like protein	mrna	1
GL50803_102455	GLCHR04	765441	769025	+	3585	Kinesin-6	mrna	1
GL50803_113987	GLCHR04	776919	779420	+	2502	High cysteine membrane protein Group 3	mrna	1
GL50803_6901	GLCHR04	794853	795278	+	426	hypothetical protein	mrna	1
GL50803_17579	GLCHR04	800273	801922	+	1650	Inositol-3-phosphate synthase	mrna	1
GL50803_24860	GLCHR04	801981	803456	-	1476	Nonsense-mediated mRNA decay protein 3	mrna	1
GL50803_4165	GLCHR04	839105	842122	-	3018	NOD3 protein, putative	mrna	1
GL50803_17584	GLCHR04	842207	843145	-	939	hypothetical protein	mrna	1
GL50803_98836	GLCHR04	853402	853554	+	153	hypothetical protein	mrna	1
GL50803_114937	GLCHR04	864887	867205	-	2319	Kinase, NEK	mrna	1
GL50803_11925	GLCHR04	868983	869681	-	699	hypothetical protein	mrna	1
GL50803_15538	GLCHR04	894458	895471	-	1014	Eukaryotic translation initiation factor 5	mrna	1
GL50803_11954	GLCHR04	902023	902142	-	120	unspecified product	mrna	1
GL50803_3746	GLCHR04	949930	953235	-	3306	hypothetical protein	mrna	1
GL50803_17599	GLCHR04	953430	954290	-	861	hypothetical protein	mrna	1
GL50803_8742	GLCHR04	956114	956932	-	819	Extracellular nuclease, putative	mrna	1
GL50803_90131	GLCHR04	972228	977576	-	5349	hypothetical protein	mrna	1
GL50803_23597	GLCHR04	978621	980732	-	2112	hypothetical protein	mrna	1
GL50803_15991	GLCHR04	980920	983970	+	3051	hypothetical protein	mrna	1
GL50803_23602	GLCHR04	996162	997910	-	1749	RTCB PROTEIN	mrna	1
GL50803_14934	GLCHR04	1001422	1005954	+	4533	Kinase, NEK	mrna	1
GL50803_9365	GLCHR04	1009637	1012477	+	2841	Kinase, NEK	mrna	1
GL50803_14933	GLCHR04	1012772	1014889	+	2118	hypothetical protein	mrna	1
GL50803_9363	GLCHR04	1014922	1020054	+	5133	hypothetical protein	mrna	1
GL50803_102110	GLCHR04	1034209	1036641	+	2433	hypothetical protein	mrna	1
GL50803_9492	GLCHR04	1040410	1043304	+	2895	Coiled-coil protein	mrna	1
GL50803_9487	GLCHR04	1046580	1049357	+	2778	Kinase	mrna	1
GL50803_2523	GLCHR04	1060548	1062812	-	2265	hypothetical protein	mrna	1
GL50803_39843	GLCHR04	1067283	1071389	-	4107	Copper-transporting P-type ATPase	mrna	1
GL50803_32911	GLCHR04	1097783	1100227	+	2445	hypothetical protein	mrna	1
GL50803_112331	GLCHR04	1115082	1116077	+	996	VSP	mrna	1
GL50803_22027	GLCHR04	1130317	1131543	-	1227	hypothetical protein	mrna	1
GL50803_17219	GLCHR04	1140311	1142686	+	2376	Protein 21.1	mrna	1
GL50803_14497	GLCHR04	1151637	1152371	+	735	20S proteasome alpha subunit 3	mrna	1
GL50803_7608	GLCHR04	1152377	1156009	-	3633	hypothetical protein	mrna	1
GL50803_86908	GLCHR04	1160822	1161022	-	201	hypothetical protein	mrna	1
GL50803_107308	GLCHR04	1166214	1166528	-	315	hypothetical protein	mrna	1
GL50803_134674	GLCHR04	1181317	1181556	+	240	unspecified product	mrna	1
GL50803_3209	GLCHR04	1197853	1198482	-	630	Proteasome subunit beta type 2	mrna	1
GL50803_2897	GLCHR04	1212515	1214839	+	2325	Furin precursor putative serine protease	mrna	1
GL50803_16570	GLCHR04	1214865	1217462	-	2598	Ser/Thr protein phosphatase 2B catalytic subunit, alpha isoform	mrna	1
GL50803_10766	GLCHR04	1231302	1232687	+	1386	hypothetical protein	mrna	1
GL50803_10780	GLCHR04	1245273	1245647	+	375	Ribosomal protein S27	mrna	1
GL50803_3421	GLCHR04	1258680	1259810	+	1131	hypothetical protein	mrna	1
GL50803_3419	GLCHR04	1261191	1261712	-	522	hypothetical protein	mrna	1
GL50803_16998	GLCHR04	1269032	1270858	+	1827	hypothetical protein	mrna	1
GL50803_17000	GLCHR04	1274680	1275255	-	576	Peptidyl-prolyl cis-trans isomerase B precursor	mrna	1
GL50803_13437	GLCHR04	1293062	1294012	-	951	Protein 21.1	mrna	1
GL50803_5375	GLCHR04	1300517	1301734	+	1218	Kinase, NEK	mrna	1
GL50803_16560	GLCHR04	1314245	1316224	+	1980	hypothetical protein	mrna	1
GL50803_86945	GLCHR04	1316175	1322204	-	6030	hypothetical protein	mrna	1
GL50803_8886	GLCHR04	1335486	1337363	-	1878	Kinesin-14	mrna	1
GL50803_86934	GLCHR04	1344794	1345720	-	927	Kinase, NEK	mrna	1
GL50803_102575	GLCHR04	1346772	1348283	+	1512	hypothetical protein	mrna	1
GL50803_10428	GLCHR04	1363733	1364365	-	633	Ribosomal protein L10	mrna	1
GL50803_10422	GLCHR04	1365869	1366522	+	654	hypothetical protein	mrna	1
GL50803_17008	GLCHR04	1367927	1373881	+	5955	hypothetical protein	mrna	1
GL50803_4044	GLCHR04	1384971	1387493	-	2523	hypothetical protein	mrna	1
GL50803_24519	GLCHR04	1390759	1390896	+	138	hypothetical protein	mrna	1
GL50803_100969	GLCHR04	1395018	1395545	-	528	hypothetical protein	mrna	1
GL50803_14045	GLCHR04	1395908	1396873	-	966	hypothetical protein	mrna	1
GL50803_5866	GLCHR04	1397062	1397727	-	666	hypothetical protein	mrna	1
GL50803_14049	GLCHR04	1407911	1408321	+	411	Ribosomal protein L32	mrna	1
GL50803_15392	GLCHR04	1417949	1420621	+	2673	Replication factor C, subunit 1	mrna	1
GL50803_40014	GLCHR04	1449306	1452533	+	3228	Protein 21.1	mrna	1
GL50803_4156	GLCHR04	1455815	1456216	+	402	HIT family protein	mrna	1
GL50803_4155	GLCHR04	1456302	1457765	-	1464	hypothetical protein	mrna	1
GL50803_101307	GLCHR04	1476483	1477412	-	930	Kinase, NEK	mrna	1
GL50803_16370	GLCHR04	1485619	1491198	-	5580	Transcriptional activator, putative	mrna	1
GL50803_33685	GLCHR04	1497144	1500371	-	3228	hypothetical protein	mrna	1
GL50803_7875	GLCHR04	1504578	1505294	+	717	E04F6.2 like protein	mrna	1
GL50803_7877	GLCHR04	1505703	1507331	-	1629	hypothetical protein	mrna	1
GL50803_9548	GLCHR04	1516647	1518215	-	1569	Cathepsin L precursor	mrna	1
GL50803_16380	GLCHR04	1519215	1520846	+	1632	Cathepsin L precursor	mrna	1
GL50803_14983	GLCHR04	1520910	1522643	+	1734	Cathepsin L precursor	mrna	1
GL50803_9565	GLCHR04	1532043	1534727	+	2685	hypothetical protein	mrna	1
GL50803_9573	GLCHR04	1541430	1543739	-	2310	hypothetical protein	mrna	1
GL50803_8682	GLCHR04	1558071	1560299	+	2229	Glucose-6-phosphate 1-dehydrogenase	mrna	1
GL50803_8691	GLCHR04	1564884	1565936	+	1053	tRNA methyltransferase subunit, putative	mrna	1
GL50803_87577	GLCHR04	1569923	1570831	+	909	hypothetical protein	mrna	1
GL50803_16660	GLCHR04	1591528	1594092	+	2565	Intraflagellar transport particle protein IFT88	mrna	1
GL50803_16659	GLCHR04	1598866	1600110	+	1245	hypothetical protein	mrna	1
GL50803_15077	GLCHR04	1609795	1611093	-	1299	hypothetical protein	mrna	1
GL50803_9894	GLCHR04	1618007	1620685	+	2679	Protein phosphatase 2A regulatory subunit, putative	mrna	1
GL50803_103125	GLCHR04	1620770	1625956	-	5187	hypothetical protein	mrna	1
GL50803_5272	GLCHR04	1625874	1627835	+	1962	hypothetical protein	mrna	1
GL50803_5812	GLCHR04	1644076	1645392	+	1317	VSP	mrna	1
GL50803_5811	GLCHR04	1645563	1646813	-	1251	Serine/threonine protein kinase	mrna	1
GL50803_5810	GLCHR04	1646820	1647215	-	396	hypothetical protein	mrna	1
GL50803_16111	GLCHR04	1651510	1653372	-	1863	HSP70 subfamily B suppressor 1	mrna	1
GL50803_30984	GLCHR04	1657403	1657834	+	432	hypothetical protein	mrna	1
GL50803_3819	GLCHR04	1657952	1658125	-	174	unspecified product	mrna	1
GL50803_21527	GLCHR04	1666525	1669248	+	2724	hypothetical protein	mrna	1
GL50803_91220	GLCHR04	1687192	1690626	-	3435	Kinase, NEK	mrna	1
GL50803_10361	GLCHR04	1732164	1734110	+	1947	P60 katanin	mrna	1
GL50803_13790	GLCHR04	1741881	1745645	+	3765	hypothetical protein	mrna	1
GL50803_102248	GLCHR04	1752060	1755128	+	3069	Coiled-coil protein	mrna	1
GL50803_221692	GLCHR04	1763589	1765205	-	1617	hypothetical protein	mrna	1
GL50803_2972	GLCHR04	1775403	1776179	+	777	hypothetical protein	mrna	1
GL50803_13204	GLCHR04	1776202	1777458	-	1257	Zinc transporter domain protein	mrna	1
GL50803_2969	GLCHR04	1779062	1779931	-	870	Fructosamine-3-kinase	mrna	1
GL50803_15268	GLCHR04	1781973	1784621	-	2649	hypothetical protein	mrna	1
GL50803_10697	GLCHR04	1787586	1788629	+	1044	hypothetical protein	mrna	1
GL50803_102263	GLCHR04	1799538	1800530	-	993	hypothetical protein	mrna	1
GL50803_10705	GLCHR04	1801831	1803252	-	1422	hypothetical protein	mrna	1
GL50803_10708	GLCHR04	1805318	1807360	-	2043	hypothetical protein	mrna	1
GL50803_17430	GLCHR04	1807506	1811003	-	3498	DRE4 protein	mrna	1
GL50803_10711	GLCHR04	1811054	1812010	-	957	Serine/Threonine protein phosphatase	mrna	1
GL50803_17429	GLCHR04	1813591	1816548	-	2958	Tubulin, small gamma tubulin complex gcp2	mrna	1
GL50803_24109	GLCHR04	1833366	1833653	-	288	unspecified product	mrna	1
GL50803_24111	GLCHR04	1838064	1839863	-	1800	Phosphorylated CTD interacting factor PCIF1	mrna	1
GL50803_29081	GLCHR04	1844404	1844850	+	447	hypothetical protein	mrna	1
GL50803_29078	GLCHR04	1846993	1847925	+	933	hypothetical protein	mrna	1
GL50803_10137	GLCHR04	1862585	1864855	+	2271	Kinesin-9	mrna	1
GL50803_17421	GLCHR04	1868708	1870045	-	1338	Protein 21.1	mrna	1
GL50803_115129	GLCHR04	1871138	1874929	-	3792	hypothetical protein	mrna	1
GL50803_24126	GLCHR04	1887437	1889821	+	2385	hypothetical protein	mrna	1
GL50803_115138	GLCHR04	1892539	1899651	+	7113	hypothetical protein	mrna	1
GL50803_9421	GLCHR04	1908314	1910068	-	1755	Kinase, NEK	mrna	1
GL50803_33783	GLCHR04	1911657	1913438	+	1782	VSP	mrna	1
GL50803_15455	GLCHR04	1916196	1916909	+	714	E04F6.2 like protein	mrna	1
GL50803_15454	GLCHR04	1917997	1919439	+	1443	hypothetical protein	mrna	1
GL50803_15442	GLCHR04	1949772	1952630	-	2859	hypothetical protein	mrna	1
GL50803_11595	GLCHR04	1956522	1957928	-	1407	hypothetical protein	mrna	1
GL50803_113952	GLCHR04	1966533	1967861	+	1329	hypothetical protein	mrna	1
GL50803_40630	GLCHR04	1969604	1970116	+	513	VSP	mrna	1
GL50803_106320	GLCHR04	1978654	1979325	-	672	Zinc finger domain protein	mrna	1
GL50803_5246	GLCHR04	2046245	2047231	+	987	hypothetical protein	mrna	1
GL50803_13875	GLCHR04	2050899	2053976	+	3078	Phosphatase	mrna	1
GL50803_17366	GLCHR04	2056598	2057419	+	822	Pyridoxamine 5-phosphate oxidase, putative	mrna	1
GL50803_15605	GLCHR04	2076448	2077596	+	1149	hypothetical protein	mrna	1
GL50803_12224	GLCHR04	2088793	2089695	-	903	hypothetical protein	mrna	1
GL50803_12223	GLCHR04	2089746	2091674	+	1929	Kinase, NAK	mrna	1
GL50803_12216	GLCHR04	2101516	2103009	+	1494	Vacuolar ATP synthase subunit B	mrna	1
GL50803_88369	GLCHR04	2125772	2128303	-	2532	Protein 21.1	mrna	1
GL50803_4383	GLCHR04	2128400	2130757	-	2358	Protein 21.1	mrna	1
GL50803_6602	GLCHR04	2139417	2141666	+	2250	Protein 21.1	mrna	1
GL50803_102647	GLCHR04	2151329	2153911	-	2583	Sodium/hydrogen exchanger 3	mrna	1
GL50803_113021	GLCHR04	2155800	2159816	-	4017	Acetyl-CoA carboxylase/pyruvate carboxylase fusion protein, putative	mrna	1
GL50803_22331	GLCHR04	2187635	2187805	-	171	unspecified product	mrna	1
GL50803_40995	GLCHR04	2202163	2203131	+	969	IFT complex B	mrna	1
GL50803_14095	GLCHR04	2224336	2225304	-	969	Replication factor C, subunit 4	mrna	1
GL50803_5294	GLCHR04	2240685	2243165	+	2481	Protein F10G7.1	mrna	1
GL50803_17379	GLCHR04	2244817	2247732	+	2916	Protein 21.1	mrna	1
GL50803_27124	GLCHR04	2250895	2251137	-	243	Kinase, NEK	mrna	1
GL50803_104087	GLCHR04	2257000	2260335	-	3336	VSP, putative	mrna	1
GL50803_5749	GLCHR04	2280299	2282329	-	2031	hypothetical protein	mrna	1
GL50803_31302	GLCHR04	2302965	2303231	-	267	hypothetical protein	mrna	1
GL50803_93551	GLCHR04	2303667	2307068	-	3402	Metalloprotease, insulinase family	mrna	1
GL50803_16247	GLCHR04	2326168	2328441	-	2274	hypothetical protein	mrna	1
GL50803_112810	GLCHR04	2328568	2333955	-	5388	hypothetical protein	mrna	1
GL50803_16840	GLCHR04	2339927	2344690	+	4764	Trichohyalin	mrna	1
GL50803_5643	GLCHR04	2344828	2346882	+	2055	Kinase	mrna	1
GL50803_16842	GLCHR04	2353367	2355535	-	2169	High cysteine membrane protein Group 2	mrna	1
GL50803_16843	GLCHR04	2357271	2361029	-	3759	Protein 21.1	mrna	1
GL50803_13749	GLCHR04	2363781	2365805	+	2025	hypothetical protein	mrna	1
GL50803_13747	GLCHR04	2371207	2371803	-	597	C4 group specific protein	mrna	1
GL50803_112828	GLCHR04	2379015	2381468	-	2454	High cysteine membrane protein Group 4	mrna	1
GL50803_95451	GLCHR04	2428585	2429403	+	819	hypothetical protein	mrna	1
GL50803_95406	GLCHR04	2434745	2436835	-	2091	hypothetical protein	mrna	1
GL50803_8358	GLCHR04	2446115	2447509	+	1395	hypothetical protein	mrna	1
GL50803_5443	GLCHR04	2457162	2457362	+	201	hypothetical protein	mrna	1
GL50803_16519	GLCHR04	2468783	2469904	+	1122	AstB/chuR-related protein	mrna	1
GL50803_16522	GLCHR04	2481041	2481493	-	453	hypothetical protein	mrna	1
GL50803_t0048	GLCHR04	2485051	2485133	-	83	tRNA-Leu	trna	1
GL50803_10943	GLCHR04	2487886	2490417	+	2532	hypothetical protein	mrna	1
GL50803_10946	GLCHR04	2491355	2492632	+	1278	hypothetical protein	mrna	1
GL50803_1383	GLCHR04	2517677	2518084	+	408	hypothetical protein	mrna	1
GL50803_104232	GLCHR04	2584947	2586224	+	1278	hypothetical protein	mrna	1
GL50803_16869	GLCHR04	2586285	2591453	+	5169	hypothetical protein	mrna	1
GL50803_15353	GLCHR04	2599354	2600916	-	1563	hypothetical protein	mrna	1
GL50803_24603	GLCHR04	2602151	2608528	-	6378	hypothetical protein	mrna	1
GL50803_29424	GLCHR04	2609719	2612547	-	2829	hypothetical protein	mrna	1
GL50803_15347	GLCHR04	2618313	2621366	+	3054	hypothetical protein	mrna	1
GL50803_111936	GLCHR04	2648507	2650732	+	2226	VSP	mrna	1
GL50803_2362	GLCHR04	2691043	2692521	+	1479	hypothetical protein	mrna	1
GL50803_92031	GLCHR04	2692527	2695604	-	3078	RNA binding protein, putative	mrna	1
GL50803_17563	GLCHR04	2704396	2705553	+	1158	Kinase, CMGC MAPK	mrna	1
GL50803_17559	GLCHR04	2713917	2714633	-	717	hypothetical protein	mrna	1
GL50803_10744	GLCHR04	2718631	2721993	+	3363	Kinase, NEK	mrna	1
GL50803_92057	GLCHR04	2722087	2722332	+	246	unspecified product	mrna	1
GL50803_93586	GLCHR04	2724926	2725264	-	339	unspecified product	mrna	1
GL50803_16313	GLCHR05	818758	820503	-	1746	Hypothetical protein	mrna	1
GL50803_8035	GLCHR05	827321	829588	+	2268	Block of proliferation 1	mrna	1
GL50803_14614	GLCHR05	829656	830105	+	450	Eukaryotic translation initiation factor 5A	mrna	1
GL50803_2452	GLCHR05	833094	834089	-	996	Ornithine cyclodeaminase	mrna	1
GL50803_16310	GLCHR05	835577	836026	+	450	Ribosomal protein L27a	mrna	1
GL50803_8445	GLCHR05	894069	895862	-	1794	Kinase, NEK	mrna	1
GL50803_8444	GLCHR05	895915	897915	+	2001	MDR-type permease	mrna	1
GL50803_17023	GLCHR05	900334	902697	-	2364	Protein 21.1	mrna	1
GL50803_15250	GLCHR05	923692	925563	+	1872	High cysteine membrane protein Group 6	mrna	1
GL50803_113303	GLCHR05	941251	943665	-	2415	hypothetical protein	mrna	1
GL50803_23655	GLCHR05	959497	961737	-	2241	hypothetical protein	mrna	1
GL50803_5324	GLCHR05	972192	974252	+	2061	hypothetical protein	mrna	1
GL50803_13896	GLCHR05	976002	977021	+	1020	Cgi67 serine protease precursor-like protein	mrna	1
GL50803_16297	GLCHR05	976983	977669	-	687	hypothetical protein	mrna	1
GL50803_16299	GLCHR05	978708	981299	-	2592	Sda1, severe depolymerization of actin	mrna	1
GL50803_91476	GLCHR05	1018663	1021869	+	3207	hypothetical protein	mrna	1
GL50803_17051	GLCHR05	1021866	1024118	-	2253	Protein 21.1	mrna	1
GL50803_27836	GLCHR05	1169811	1171421	-	1611	Protein 21.1	mrna	1
GL50803_10034	GLCHR05	1191459	1197659	+	6201	hypothetical protein	mrna	1
GL50803_17153	GLCHR05	1207222	1208145	-	924	Alpha-11 giardin	mrna	1
GL50803_7579	GLCHR05	1231542	1232444	+	903	Kinase, NEK-frag	mrna	1
GL50803_7577	GLCHR05	1233069	1234493	+	1425	hypothetical protein	mrna	1
GL50803_88245	GLCHR05	1236035	1239715	-	3681	Protein 21.1	mrna	1
GL50803_134442	GLCHR05	1241250	1241645	-	396	hypothetical protein	mrna	1
GL50803_893	GLCHR05	1242101	1242361	-	261	hypothetical protein	mrna	1
GL50803_87706	GLCHR05	1261403	1262449	+	1047	High cysteine protein	mrna	1
GL50803_15109	GLCHR05	1269548	1274134	+	4587	hypothetical protein	mrna	1
GL50803_34684	GLCHR05	1279223	1280572	+	1350	DEAD box RNA helicase Vasa	mrna	1
GL50803_16373	GLCHR05	1290492	1295120	+	4629	hypothetical protein	mrna	1
GL50803_114813	GLCHR05	1302408	1304153	+	1746	VSP	mrna	1
GL50803_15869	GLCHR05	1308332	1309012	+	681	GTP-binding nuclear protein RAN/TC4	mrna	1
GL50803_88735	GLCHR05	1309121	1311085	+	1965	Protein 21.1	mrna	1
GL50803_22850	GLCHR05	1311119	1312201	-	1083	Kinase, CMGC MAPK	mrna	1
GL50803_22855	GLCHR05	1332293	1333606	-	1314	hypothetical protein	mrna	1
GL50803_8407	GLCHR05	1333710	1335230	+	1521	Aminoacyl-histidine dipeptidase	mrna	1
GL50803_14699	GLCHR05	1338019	1338450	-	432	Ribosomal protein S23	mrna	1
GL50803_8657	GLCHR05	1356529	1357125	-	597	hypothetical protein	mrna	1
GL50803_8652	GLCHR05	1359273	1360607	+	1335	hypothetical protein	mrna	1
GL50803_42048	GLCHR05	1364001	1365335	-	1335	ABC transporter	mrna	1
GL50803_94359	GLCHR05	1377406	1377675	+	270	unspecified product	mrna	1
GL50803_16078	GLCHR05	1381663	1382853	-	1191	hypothetical protein	mrna	1
GL50803_91398	GLCHR05	1410138	1411130	+	993	Eukaryotic translation initiation factor 2 beta subunit	mrna	1
GL50803_9045	GLCHR05	1417579	1418553	-	975	hypothetical protein	mrna	1
GL50803_14846	GLCHR05	1422292	1425426	-	3135	hypothetical protein	mrna	1
GL50803_100864	GLCHR05	1425877	1427472	+	1596	Vacuolar protein sorting 26, putative	mrna	1
GL50803_7439	GLCHR05	1456301	1458259	+	1959	Ser/Thr phosphatase 2A, 65kDa reg sub A	mrna	1
GL50803_7444	GLCHR05	1459747	1460850	-	1104	Hypothetical protein	mrna	1
GL50803_113219	GLCHR05	1467124	1476699	+	9576	Hypothetical protein	mrna	1
GL50803_103373	GLCHR05	1480844	1482010	-	1167	Alpha-7.1 giardin	mrna	1
GL50803_115349	GLCHR05	1483810	1483932	-	123	unspecified product	mrna	1
GL50803_17104	GLCHR05	1503975	1504580	+	606	hypothetical protein	mrna	1
GL50803_3647	GLCHR05	1506749	1508854	-	2106	hypothetical protein	mrna	1
GL50803_6422	GLCHR05	1514819	1517413	+	2595	hypothetical protein	mrna	1
GL50803_6423	GLCHR05	1517460	1518143	-	684	hypothetical protein	mrna	1
GL50803_14198	GLCHR05	1518194	1519330	+	1137	hypothetical protein	mrna	1
GL50803_17106	GLCHR05	1519442	1520647	-	1206	26S protease regulatory subunit 8	mrna	1
GL50803_2906	GLCHR05	1528903	1530636	+	1734	hypothetical protein	mrna	1
GL50803_1656	GLCHR05	1536126	1537586	-	1461	Kinase, STE STE11	mrna	1
GL50803_102034	GLCHR05	1540384	1543320	-	2937	Kinase, NEK-frag	mrna	1
GL50803_16549	GLCHR05	1578937	1580985	-	2049	Uridine kinase	mrna	1
GL50803_t0032	GLCHR05	1589127	1589199	-	73	tRNA-Met	trna	1
GL50803_32730	GLCHR05	1589924	1594951	+	5028	hypothetical protein	mrna	1
GL50803_16556	GLCHR05	1594982	1598800	+	3819	hypothetical protein	mrna	1
GL50803_18968	GLCHR05	1608895	1609524	+	630	hypothetical protein	mrna	1
GL50803_28295	GLCHR05	1614487	1614945	-	459	hypothetical protein	mrna	1
GL50803_7728	GLCHR05	1619420	1621504	-	2085	Protein 21.1	mrna	1
GL50803_24400	GLCHR05	1670695	1672413	+	1719	Kinase, NEK	mrna	1
GL50803_15053	GLCHR05	1715224	1715514	-	291	hypothetical protein	mrna	1
GL50803_5213	GLCHR05	1726792	1728180	-	1389	tRNA dihydrouridine synthase, putative	mrna	1
GL50803_90950	GLCHR05	1736975	1739677	+	2703	ATP-dependent RNA helicase	mrna	1
GL50803_33807	GLCHR05	1739699	1741618	-	1920	Protein 21.1	mrna	1
GL50803_24194	GLCHR05	1745143	1747503	-	2361	Protein 21.1	mrna	1
GL50803_19347	GLCHR05	1749632	1749985	-	354	unspecified product	mrna	1
GL50803_8182	GLCHR05	1757909	1761838	+	3930	Phospholipid-transporting ATPase IA, putative	mrna	1
GL50803_16464	GLCHR05	1761944	1764517	+	2574	hypothetical protein	mrna	1
GL50803_3565	GLCHR05	1773357	1775024	+	1668	Dihydrouridine synthase, putative	mrna	1
GL50803_13390	GLCHR05	1775340	1777505	+	2166	VSP	mrna	1
GL50803_137723	GLCHR05	1788799	1790946	+	2148	VSP	mrna	1
GL50803_37093	GLCHR05	1799724	1801640	-	1917	VSP	mrna	1
GL50803_27793	GLCHR05	1801776	1802006	-	231	hypothetical protein	mrna	1
GL50803_102461	GLCHR05	1831714	1838508	+	6795	Spindle pole protein, putative	mrna	1
GL50803_14626	GLCHR05	1838533	1839489	+	957	Oxidoreductase, short chain dehydrogenase/reductase family	mrna	1
GL50803_113876	GLCHR05	1839507	1845722	-	6216	ABC transporter, ATP-binding protein, putative	mrna	1
GL50803_4007	GLCHR05	1850890	1851654	-	765	hypothetical protein	mrna	1
GL50803_36943	GLCHR05	1860053	1866661	+	6609	hypothetical protein	mrna	1
GL50803_16355	GLCHR05	1875538	1878567	+	3030	Protein 21.1	mrna	1
GL50803_113892	GLCHR05	1883933	1886209	-	2277	Long chain fatty acid CoA ligase, putative	mrna	1
GL50803_16353	GLCHR05	1886248	1888515	-	2268	hypothetical protein	mrna	1
GL50803_16954	GLCHR05	1897044	1900472	+	3429	hypothetical protein	mrna	1
GL50803_3341	GLCHR05	1903570	1904541	-	972	hypothetical protein	mrna	1
GL50803_3342	GLCHR05	1904560	1907568	-	3009	hypothetical protein	mrna	1
GL50803_16951	GLCHR05	1924889	1929259	+	4371	hypothetical protein	mrna	1
GL50803_103818	GLCHR05	1937792	1945615	-	7824	hypothetical protein	mrna	1
GL50803_91712	GLCHR05	1947230	1949353	-	2124	Amino acid transporter family	mrna	1
GL50803_28629	GLCHR05	1950943	1951812	-	870	hypothetical protein	mrna	1
GL50803_2382	GLCHR05	1954578	1957466	+	2889	hypothetical protein	mrna	1
GL50803_16736	GLCHR05	1962468	1966091	-	3624	Protein 21.1	mrna	1
GL50803_15338	GLCHR05	2015657	2016598	-	942	Kinase, NEK-frag	mrna	1
GL50803_11105	GLCHR05	2019199	2020965	+	1767	hypothetical protein	mrna	1
GL50803_11107	GLCHR05	2023898	2026357	-	2460	Protein 21.1	mrna	1
GL50803_8160	GLCHR05	2049840	2050052	-	213	hypothetical protein	mrna	1
GL50803_14648	GLCHR05	2053903	2055267	+	1365	Kinase, NEK-frag	mrna	1
GL50803_8145	GLCHR05	2061689	2064052	-	2364	hypothetical protein	mrna	1
GL50803_89828	GLCHR05	2068531	2070777	-	2247	hypothetical protein	mrna	1
GL50803_101496	GLCHR05	2081434	2082873	-	1440	VSP	mrna	1
GL50803_6982	GLCHR05	2084492	2085988	+	1497	hypothetical protein	mrna	1
GL50803_92760	GLCHR05	2095138	2096601	+	1464	hypothetical protein	mrna	1
GL50803_4767	GLCHR05	2099398	2100318	-	921	Protein 21.1	mrna	1
GL50803_42676	GLCHR05	2111822	2119225	-	7404	hypothetical protein	mrna	1
GL50803_2779	GLCHR05	2123283	2125529	-	2247	Protein 21.1	mrna	1
GL50803_13127	GLCHR05	2125550	2126314	-	765	Proteasome subunit beta type 1	mrna	1
GL50803_16535	GLCHR05	2126697	2128553	-	1857	Tubulin specific chaperone E	mrna	1
GL50803_16533	GLCHR05	2132091	2134892	+	2802	Protein 21.1	mrna	1
GL50803_16532	GLCHR05	2134897	2137407	+	2511	Protein 21.1	mrna	1
GL50803_6920	GLCHR05	2148898	2153880	-	4983	hypothetical protein	mrna	1
GL50803_6919	GLCHR05	2154174	2156219	+	2046	hypothetical protein	mrna	1
GL50803_9722	GLCHR05	2185008	2186543	-	1536	Protein 21.1	mrna	1
GL50803_15023	GLCHR05	2191875	2194484	-	2610	hypothetical protein	mrna	1
GL50803_17284	GLCHR05	2198894	2201074	+	2181	Protein 21.1	mrna	1
GL50803_14858	GLCHR05	2204063	2206408	-	2346	hypothetical protein	mrna	1
GL50803_14855	GLCHR05	2213389	2219856	+	6468	Phosphoinositide-3-kinase, catalytic, alpha polypeptide	mrna	1
GL50803_9072	GLCHR05	2220479	2221051	+	573	hypothetical protein	mrna	1
GL50803_6485	GLCHR05	2229600	2231105	-	1506	hypothetical protein	mrna	1
GL50803_6490	GLCHR05	2232417	2235701	+	3285	Protein 21.1	mrna	1
GL50803_17277	GLCHR05	2242831	2244537	-	1707	Phospholipase B	mrna	1
GL50803_4059	GLCHR05	2249309	2250193	-	885	5-methylthioadenosine nucleosidase, S-adenosylhomocysteine nucleosidase	mrna	1
GL50803_137714	GLCHR05	2269577	2271151	+	1575	VSP presumed INR	mrna	1
GL50803_15419	GLCHR05	2281698	2283734	+	2037	hypothetical protein	mrna	1
GL50803_11447	GLCHR05	2286645	2286782	+	138	unspecified product	mrna	1
GL50803_92729	GLCHR05	2303610	2305250	-	1641	Fatty acid elongase 1	mrna	1
GL50803_13428	GLCHR05	2307651	2308406	-	756	hypothetical protein	mrna	1
GL50803_92739	GLCHR05	2309689	2313438	-	3750	ATP-dependent RNA helicase A	mrna	1
GL50803_112718	GLCHR05	2317906	2321238	-	3333	Mitotic control protein dis3	mrna	1
GL50803_13464	GLCHR05	2328150	2329541	-	1392	Splicesome-associated protein	mrna	1
GL50803_16468	GLCHR05	2338598	2339515	+	918	Cathepsin B precursor	mrna	1
GL50803_7203	GLCHR05	2360270	2360887	+	618	Guanylate kinase	mrna	1
GL50803_16746	GLCHR05	2372035	2373882	-	1848	hypothetical protein	mrna	1
GL50803_8914	GLCHR05	2376160	2377953	+	1794	Kinase, NEK	mrna	1
GL50803_8916	GLCHR05	2378910	2380733	-	1824	Signal recognition particle 68kDa	mrna	1
GL50803_8917	GLCHR05	2380853	2382157	+	1305	Mu adaptin	mrna	1
GL50803_13479	GLCHR05	2393629	2395224	-	1596	Kinase, NEK-frag	mrna	1
GL50803_31797	GLCHR05	2397290	2397586	+	297	hypothetical protein	mrna	1
GL50803_23252	GLCHR05	2415751	2415906	+	156	unspecified product	mrna	1
GL50803_9289	GLCHR05	2415919	2417802	-	1884	Kinase, NEK	mrna	1
GL50803_10661	GLCHR05	2463417	2466695	-	3279	Ubiquitin-conjugating enzyme E1	mrna	1
GL50803_10667	GLCHR05	2470120	2470593	-	474	hypothetical protein	mrna	1
GL50803_114242	GLCHR05	2480855	2486953	+	6099	hypothetical protein	mrna	1
GL50803_114246	GLCHR05	2498813	2500033	+	1221	GTP-binding protein, putative	mrna	1
GL50803_6725	GLCHR05	2506065	2508725	+	2661	hypothetical protein	mrna	1
GL50803_16130	GLCHR05	2508864	2510186	+	1323	hypothetical protein	mrna	1
GL50803_16129	GLCHR05	2512063	2514120	+	2058	Translation initiation factor	mrna	1
GL50803_3475	GLCHR05	2518719	2522255	+	3537	Protein 21.1	mrna	1
GL50803_115985	GLCHR05	2534124	2534321	+	198	unspecified product	mrna	1
GL50803_120485	GLCHR05	2542053	2542289	-	237	hypothetical protein	mrna	1
GL50803_14259	GLCHR05	2566211	2566828	+	618	Glucose 6-phosphate N-acetyltransferase	mrna	1
GL50803_6626	GLCHR05	2574799	2575410	-	612	Mnd1	mrna	1
GL50803_6671	GLCHR05	2582490	2584460	+	1971	hypothetical protein	mrna	1
GL50803_14270	GLCHR05	2585684	2586118	-	435	Dynein light chain	mrna	1
GL50803_16426	GLCHR05	2592978	2594567	+	1590	hypothetical protein	mrna	1
GL50803_23934	GLCHR05	2594705	2594944	-	240	hypothetical protein	mrna	1
GL50803_29181	GLCHR05	2607961	2609091	+	1131	hypothetical protein	mrna	1
GL50803_92134	GLCHR05	2614380	2617895	+	3516	Protein 21.1	mrna	1
GL50803_17062	GLCHR05	2638973	2639803	+	831	hypothetical protein	mrna	1
GL50803_137704	GLCHR05	2639888	2641711	-	1824	hypothetical protein	mrna	1
GL50803_33721	GLCHR05	2657957	2658748	+	792	hypothetical protein	mrna	1
GL50803_115572	GLCHR05	2675429	2683015	+	7587	Kinase, Wee	mrna	1
GL50803_16981	GLCHR05	2683674	2685257	-	1584	hypothetical protein	mrna	1
GL50803_15310	GLCHR05	2711005	2713206	-	2202	hypothetical protein	mrna	1
GL50803_88556	GLCHR05	2714925	2715911	+	987	hypothetical protein	mrna	1
GL50803_3934	GLCHR05	2733791	2734384	-	594	hypothetical protein	mrna	1
GL50803_13495	GLCHR05	2734488	2735282	-	795	hypothetical protein	mrna	1
GL50803_4313	GLCHR05	2752954	2753547	-	594	VSP	mrna	1
GL50803_9198	GLCHR05	2763106	2765526	-	2421	hypothetical protein	mrna	1
GL50803_17536	GLCHR05	2771339	2772640	+	1302	UsoAp	mrna	1
GL50803_9117	GLCHR05	2786128	2787510	+	1383	CAMP-dependent protein kinase regulatory chain	mrna	1
GL50803_17540	GLCHR05	2800973	2802382	+	1410	ARID1 AT-rich interaction domain protein	mrna	1
GL50803_111967	GLCHR05	2814842	2818366	+	3525	Protein 21.1	mrna	1
GL50803_11186	GLCHR05	2818404	2819225	+	822	RNA binding protein, putative	mrna	1
GL50803_34701	GLCHR05	2819430	2825387	-	5958	hypothetical protein	mrna	1
GL50803_11684	GLCHR05	2836760	2839216	+	2457	Leucine-rich repeat protein	mrna	1
GL50803_15473	GLCHR05	2839976	2843257	-	3282	hypothetical protein	mrna	1
GL50803_15475	GLCHR05	2847533	2849239	-	1707	High cysteine membrane protein Group 2	mrna	1
GL50803_11700	GLCHR05	2862112	2863815	-	1704	hypothetical protein	mrna	1
GL50803_15479	GLCHR05	2866210	2867319	-	1110	Kinase, NEK	mrna	1
GL50803_17549	GLCHR05	2883894	2887493	-	3600	hypothetical protein	mrna	1
GL50803_9238	GLCHR05	2890514	2893609	+	3096	hypothetical protein	mrna	1
GL50803_4263	GLCHR05	2946049	2949585	+	3537	hypothetical protein	mrna	1
GL50803_4266	GLCHR05	2951652	2954912	-	3261	hypothetical protein	mrna	1
GL50803_24319	GLCHR05	2955870	2956037	+	168	unspecified product	mrna	1
GL50803_16791	GLCHR05	2961009	2962175	+	1167	hypothetical protein	mrna	1
GL50803_8722	GLCHR05	2964413	2966005	-	1593	Myb 1-like protein	mrna	1
GL50803_8723	GLCHR05	2966005	2966190	-	186	unspecified product	mrna	1
GL50803_8726	GLCHR05	2968747	2971653	+	2907	Actin related protein	mrna	1
GL50803_8733	GLCHR05	2977307	2979964	-	2658	Putative serine/threonine-protein kinase	mrna	1
GL50803_92892	GLCHR05	3000606	3001433	-	828	hypothetical protein	mrna	1
GL50803_27978	GLCHR05	3031776	3032129	+	354	unspecified product	mrna	1
GL50803_32419	GLCHR05	3039566	3041260	+	1695	hypothetical protein	mrna	1
GL50803_3157	GLCHR05	3061578	3063653	+	2076	hypothetical protein	mrna	1
GL50803_4414	GLCHR05	3087266	3088177	-	912	hypothetical protein	mrna	1
GL50803_15988	GLCHR05	3092337	3095984	-	3648	hypothetical protein	mrna	1
GL50803_31086	GLCHR05	3102599	3102703	+	105	hypothetical protein	mrna	1
GL50803_103094	GLCHR05	3112808	3113707	-	900	Protein 21.1	mrna	1
GL50803_4789	GLCHR05	3114569	3116227	-	1659	hypothetical protein	mrna	1
GL50803_4365	GLCHR05	3119635	3121140	-	1506	26S protease regulatory subunit 6A	mrna	1
GL50803_41304	GLCHR05	3121795	3130173	+	8379	hypothetical protein	mrna	1
GL50803_5522	GLCHR05	3131832	3134855	-	3024	hypothetical protein	mrna	1
GL50803_13947	GLCHR05	3134887	3137001	+	2115	hypothetical protein	mrna	1
GL50803_41311	GLCHR05	3151879	3153561	-	1683	hypothetical protein	mrna	1
GL50803_6650	GLCHR05	3154144	3156699	+	2556	Protein 21.1	mrna	1
GL50803_23389	GLCHR05	3156936	3160244	-	3309	hypothetical protein	mrna	1
GL50803_30354	GLCHR05	3200381	3202510	-	2130	Kinase, NEK	mrna	1
GL50803_5822	GLCHR05	3238894	3240900	+	2007	hypothetical protein	mrna	1
GL50803_7236	GLCHR05	3249635	3251134	-	1500	hypothetical protein	mrna	1
GL50803_7233	GLCHR05	3252860	3254158	-	1299	hypothetical protein	mrna	1
GL50803_17193	GLCHR05	3267904	3270813	-	2910	Haloacid dehalogenase-like hydrolase family	mrna	1
GL50803_1995	GLCHR05	3286198	3286851	+	654	Proteasome subunit beta type 4 precursor	mrna	1
GL50803_15377	GLCHR05	3294177	3296438	+	2262	hypothetical protein	mrna	1
GL50803_39587	GLCHR05	3306537	3310454	+	3918	Translation initiation factor	mrna	1
GL50803_17198	GLCHR05	3311399	3313750	+	2352	Leucine-rich repeat protein	mrna	1
GL50803_17199	GLCHR05	3313753	3315981	+	2229	Sun/nucleolar protein family protein	mrna	1
GL50803_17203	GLCHR05	3339075	3340166	-	1092	SacB	mrna	1
GL50803_23699	GLCHR05	3347218	3349011	+	1794	hypothetical protein	mrna	1
GL50803_14905	GLCHR05	3364973	3365797	+	825	Nuclear LIM interactor-interacting factor 1	mrna	1
GL50803_5171	GLCHR05	3398512	3399780	+	1269	Protein 21.1	mrna	1
GL50803_39564	GLCHR05	3400934	3401035	+	102	unspecified product	mrna	1
GL50803_92673	GLCHR05	3407679	3410105	-	2427	CHL1-like protein	mrna	1
GL50803_115611	GLCHR05	3415037	3415321	+	285	hypothetical protein	mrna	1
GL50803_93851	GLCHR05	3422090	3425032	-	2943	DNA polymerase, putative	mrna	1
GL50803_137688	GLCHR05	3428573	3432169	-	3597	DNA polymerase, putative	mrna	1
GL50803_25075	GLCHR05	3440870	3443191	-	2322	hypothetical protein	mrna	1
GL50803_115610	GLCHR05	3459673	3459957	-	285	hypothetical protein	mrna	1
GL50803_27088	GLCHR05	3461510	3462166	+	657	hypothetical protein	mrna	1
GL50803_86676	GLCHR05	3465546	3466427	-	882	Delta giardin	mrna	1
GL50803_86683	GLCHR05	3471841	3473373	-	1533	26S protease regulatory subunit 7	mrna	1
GL50803_14891	GLCHR05	3482088	3482807	-	720	hypothetical protein	mrna	1
GL50803_16315	GLCHR05	3520055	3523339	+	3285	hypothetical protein	mrna	1
GL50803_115158	GLCHR05	3528566	3529930	+	1365	High cysteine protein	mrna	1
GL50803_115159	GLCHR05	3533852	3535786	-	1935	hypothetical protein	mrna	1
GL50803_7552	GLCHR05	3535807	3536811	+	1005	hypothetical protein	mrna	1
GL50803_14480	GLCHR05	3536820	3539933	-	3114	Protein 21.1	mrna	1
GL50803_7555	GLCHR05	3540060	3542720	+	2661	hypothetical protein	mrna	1
GL50803_7556	GLCHR05	3542699	3543901	+	1203	Lysosomal acid phosphatase precursor	mrna	1
GL50803_7559	GLCHR05	3544423	3546162	-	1740	hypothetical protein	mrna	1
GL50803_4018	GLCHR05	3570448	3572286	-	1839	hypothetical protein	mrna	1
GL50803_95003	GLCHR05	3575788	3578544	+	2757	Kinase, NEK	mrna	1
GL50803_16283	GLCHR05	3584836	3586659	-	1824	Amino acid transporter family	mrna	1
GL50803_16766	GLCHR05	3606086	3607816	-	1731	Lysyl-tRNA synthetase	mrna	1
GL50803_16765	GLCHR05	3612064	3613986	+	1923	Kinase, NEK	mrna	1
GL50803_114651	GLCHR05	3642462	3643784	-	1323	hypothetical protein	mrna	1
GL50803_21082	GLCHR05	3645207	3653228	-	8022	hypothetical protein	mrna	1
GL50803_5142	GLCHR05	3711797	3714760	-	2964	Kinase, NEK	mrna	1
GL50803_90665	GLCHR05	3716506	3720123	-	3618	hypothetical protein	mrna	1
GL50803_16715	GLCHR05	3727582	3730854	-	3273	hypothetical protein	mrna	1
GL50803_16720	GLCHR05	3747871	3750393	-	2523	hypothetical protein	mrna	1
GL50803_6735	GLCHR05	3774985	3777909	-	2925	hypothetical protein	mrna	1
GL50803_6744	GLCHR05	3785405	3785890	+	486	Centrin	mrna	1
GL50803_6524	GLCHR05	3791870	3792403	+	534	Ubiquitin-conjugating enzyme E2-28.4 kDa	mrna	1
GL50803_16650	GLCHR05	3792566	3795736	+	3171	Kinesin-4	mrna	1
GL50803_21063	GLCHR05	3810116	3812155	-	2040	hypothetical protein	mrna	1
GL50803_16652	GLCHR05	3812297	3812761	-	465	Ribosomal protein S13	mrna	1
GL50803_13897	GLCHR05	3812710	3813423	+	714	MCT-1 protein-like protein	mrna	1
GL50803_16811	GLCHR05	3825016	3827514	+	2499	ZipA	mrna	1
GL50803_16813	GLCHR05	3829191	3831377	-	2187	hypothetical protein	mrna	1
GL50803_16815	GLCHR05	3832312	3833271	-	960	Seven transmembrane protein 1	mrna	1
GL50803_21053	GLCHR05	3834077	3836140	-	2064	hypothetical protein	mrna	1
GL50803_16821	GLCHR05	3857995	3860112	+	2118	hypothetical protein	mrna	1
GL50803_3063	GLCHR05	3861747	3862913	-	1167	hypothetical protein	mrna	1
GL50803_14993	GLCHR05	3906250	3907884	-	1635	Pyrophosphate-fructose 6-phosphate 1-phosphotransferase alpha subunit	mrna	1
GL50803_37622	GLCHR05	3907735	3907917	+	183	unspecified product	mrna	1
GL50803_9593	GLCHR05	3909549	3912560	+	3012	Coatomer beta' subunit	mrna	1
GL50803_14329	GLCHR05	3929483	3930055	-	573	Ribosomal protein S7	mrna	1
GL50803_18713	GLCHR05	3940638	3940961	-	324	U6 snRNA-associated Sm-like protein LSm2, putative	mrna	1
GL50803_9355	GLCHR05	3943076	3943480	-	405	hypothetical protein	mrna	1
GL50803_137680	GLCHR05	3960081	3961634	+	1554	Cathepsin L-like protease	mrna	1
GL50803_16386	GLCHR05	3966783	3968273	+	1491	hypothetical protein	mrna	1
GL50803_100845	GLCHR05	3968281	3969567	-	1287	hypothetical protein	mrna	1
GL50803_16384	GLCHR05	3971870	3972607	-	738	hypothetical protein	mrna	1
GL50803_7789	GLCHR05	3986221	3986796	+	576	ADP-ribosylation factor	mrna	1
GL50803_7790	GLCHR05	3986959	3987420	-	462	hypothetical protein	mrna	1
GL50803_36426	GLCHR05	3995940	3997922	+	1983	hypothetical protein	mrna	1
GL50803_86468	GLCHR05	3998047	3999000	-	954	hypothetical protein	mrna	1
GL50803_137679	GLCHR05	3999017	4000123	-	1107	hypothetical protein	mrna	1
GL50803_14390	GLCHR05	4024772	4029361	-	4590	hypothetical protein	mrna	1
GL50803_6171	GLCHR05	4035764	4036219	+	456	hypothetical protein	mrna	1
GL50803_6176	GLCHR05	4040163	4042565	+	2403	hypothetical protein	mrna	1
GL50803_2549	GLCHR05	4055400	4056137	-	738	hypothetical protein	mrna	1
GL50803_17011	GLCHR05	4056248	4058728	+	2481	hypothetical protein	mrna	1
GL50803_3680	GLCHR05	4058810	4059169	-	360	hypothetical protein	mrna	1
GL50803_113242	GLCHR05	4064744	4065778	+	1035	VSP	mrna	1
GL50803_13272	GLCHR05	4077744	4078847	+	1104	hypothetical protein	mrna	1
GL50803_16235	GLCHR05	4081339	4082550	+	1212	Kinase, CAMK CAMKL	mrna	1
GL50803_6133	GLCHR05	4086024	4086482	-	459	Ribosomal protein L35	mrna	1
GL50803_6139	GLCHR05	4090079	4091779	+	1701	hypothetical protein	mrna	1
GL50803_6140	GLCHR05	4092240	4094156	+	1917	Kinase, NEK	mrna	1
GL50803_114623	GLCHR05	4107666	4108934	+	1269	hypothetical protein	mrna	1
GL50803_28906	GLCHR05	4113626	4114558	-	933	Multidrug resistance-associated protein Mrp2	mrna	1
GL50803_15009	GLCHR05	4118252	4119628	+	1377	Flavohemoprotein lateral transfer candidate	mrna	1
GL50803_9655	GLCHR05	4120666	4120773	+	108	hypothetical protein	mrna	1
GL50803_31457	GLCHR05	4121347	4121583	-	237	unspecified product	mrna	1
GL50803_12905	GLCHR05	4152774	4153853	-	1080	hypothetical protein	mrna	1
GL50803_91348	GLCHR05	4166122	4168539	-	2418	Purine nucleoside phosphorylase lateral transfer candidate	mrna	1
GL50803_91334	GLCHR05	4179166	4182177	-	3012	Kinase, NEK-frag	mrna	1
GL50803_17448	GLCHR05	4183149	4187030	+	3882	DNA-directed RNA polymerase RPB2	mrna	1
GL50803_91354	GLCHR05	4188453	4190300	-	1848	H-SHIPPO 1	mrna	1
GL50803_112518	GLCHR05	4192256	4194349	-	2094	Kinase, NEK	mrna	1
GL50803_102444	GLCHR05	4194654	4195373	-	720	Protein 21.1	mrna	1
GL50803_17451	GLCHR05	4195579	4196334	+	756	Deoxynucleoside kinase	mrna	1
GL50803_13774	GLCHR05	4241183	4242067	-	885	hypothetical protein	mrna	1
GL50803_15240	GLCHR05	4255706	4256944	-	1239	hypothetical protein	mrna	1
GL50803_15239	GLCHR05	4256956	4258428	+	1473	hypothetical protein	mrna	1
GL50803_15232	GLCHR05	4271381	4273924	+	2544	Protein 21.1	mrna	1
GL50803_10529	GLCHR05	4279114	4280391	+	1278	Bardet-Biedl syndrome 4 protein-like protein	mrna	1
GL50803_10527	GLCHR05	4281067	4282014	-	948	hypothetical protein	mrna	1
GL50803_14731	GLCHR05	4298572	4301496	-	2925	hypothetical protein	mrna	1
GL50803_8560	GLCHR05	4301723	4302178	+	456	hypothetical protein	mrna	1
GL50803_5536	GLCHR05	4314986	4317013	+	2028	hypothetical protein	mrna	1
GL50803_5532	GLCHR05	4319742	4320134	-	393	hypothetical protein	mrna	1
GL50803_17472	GLCHR05	4323893	4325347	+	1455	Golgi/cell cycle associated protein, putative	mrna	1
GL50803_13194	GLCHR05	4329468	4331315	+	1848	VSP AS8	mrna	1
GL50803_102022	GLCHR05	4333735	4336614	+	2880	hypothetical protein	mrna	1
GL50803_102023	GLCHR05	4336663	4339176	-	2514	Protein 21.1	mrna	1
GL50803_16914	GLCHR05	4359922	4364424	-	4503	Ankyrin repeat protein	mrna	1
GL50803_114797	GLCHR05	4372326	4373228	+	903	hypothetical protein	mrna	1
[truncated: 7,748 more rows]

## Sheet: GSH7
Gene ID	Chr	Start	End	Strand	Length	description	original_biotype	reads
GL50803_r0021	ACGJ01000931	1	370	-	1853	28S RNA	rrna	77387
GL50803_r0010	ACGJ01000934	6	554	+	1565	28S RNA	rrna	29716
GL50803_r0019	ACGJ01000953	1	391	+	6421	18S RNA	rrna	20355
GL50581_1332	ACGJ01001903	12146	21709	+	9564	Hypothetical protein	mrna	1074
GL50581_1949	ACGJ01002237	6021	8375	-	2355	Hypothetical protein	mrna	646
GL50581_4624	ACGJ01002920	51888	51959	-	72	tRNA-Pro	trna	346
GL50581_749	ACGJ01000948	1029	8921	-	7893	Hypothetical protein	mrna	212
GL50581_4599	ACGJ01002287	23607	23690	-	84	tRNA-Tyr	trna	209
GL50803_r0002	ACGJ01000259	18	1043	+	1026	likely 5S RNA	rrna	206
GL50803_r0020	ACGJ01000249	1	154	+	1576	18S RNA	rrna	194
GL50581_3357	ACGJ01002858	26527	27228	-	702	Hypothetical protein	mrna	145
GL50581_4615	ACGJ01002890	19570	19641	+	72	tRNA-Glu	trna	140
GL50581_4575	ACGJ01000950	32515	32587	-	73	tRNA-Lys	trna	139
GL50581_3640	ACGJ01002901	24794	47140	+	22347	Ciliary dynein heavy chain 11	mrna	130
GL50581_4586	ACGJ01001520	7775	7846	+	72	tRNA-Glu	trna	123
GL50581_4614	ACGJ01002889	3194	3265	-	72	tRNA-Asp	trna	111
GL50581_4625	ACGJ01002922	167	239	+	73	tRNA-Ala	trna	105
GL50581_4602	ACGJ01002319	17323	17404	+	82	tRNA-Ser	trna	103
GL50581_4604	ACGJ01002376	11207	11288	+	82	tRNA-Ser	trna	103
GL50581_4627	ACGJ01002924	57103	57175	+	73	tRNA-Arg	trna	95
GL50581_4500	ACGJ01002929	66232	70413	+	4182	Kinase, NEK	mrna	82
GL50581_3235	ACGJ01002726	16596	37547	+	20952	Hypothetical protein	mrna	68
GL50581_4577	ACGJ01001022	8877	8949	-	73	tRNA-Ala	trna	63
GL50581_585	ACGJ01000736	30060	35684	-	5625	Clathrin heavy chain	mrna	62
GL50581_4245	ACGJ01002924	13573	28932	+	15360	Dynein heavy chain	mrna	61
GL50581_1869	ACGJ01002214	13449	14222	-	774	Hypothetical protein	mrna	59
GL50581_4623	ACGJ01002920	36283	36356	+	74	tRNA-Met	trna	57
GL50581_2729	ACGJ01002387	6846	12602	-	5757	Coiled-coil protein	mrna	56
GL50581_4619	ACGJ01002906	350	423	+	74	tRNA-Arg	trna	56
GL50581_4620	ACGJ01002906	9286	9359	+	74	tRNA-Arg	trna	51
GL50581_1380	ACGJ01002000	31275	32639	+	1365	Alpha-tubulin	mrna	49
GL50581_4610	ACGJ01002490	1626	1696	-	71	tRNA-Gly	trna	48
GL50581_413	ACGJ01000565	87	1415	-	1329	Elongation factor 1-alpha	mrna	47
GL50581_4590	ACGJ01001593	122	194	+	73	tRNA-Ile	trna	45
GL50581_4606	ACGJ01002399	815	886	-	72	tRNA-His	trna	41
GL50581_4589	ACGJ01001563	20596	20678	-	83	tRNA-Leu	trna	40
GL50581_1553	ACGJ01002166	9075	11807	+	2733	Hypothetical protein	mrna	40
GL50581_2605	ACGJ01002346	848	3139	+	2292	Glutaminyl-tRNA synthetase	mrna	40
GL50581_1825	ACGJ01002210	9000	10103	-	1104	Leucine carboxyl methyltransferase	mrna	39
GL50581_4626	ACGJ01002923	73611	73683	-	73	tRNA-Lys	trna	39
GL50581_4616	ACGJ01002893	37244	37315	+	72	tRNA-Cys	trna	37
GL50581_4643	ACGJ01002258	38233	38402	+	170	Signal recognition particle RNA subunit	srp_rna	36
GL50581_4603	ACGJ01002351	11026	11107	+	82	tRNA-Ser	trna	35
GL50581_3271	ACGJ01002726	113965	118212	-	4248	Hypothetical protein	mrna	35
GL50581_4512	ACGJ01002929	94830	96659	-	1830	Hypothetical protein	mrna	33
GL50581_457	ACGJ01000635	34455	37016	-	2562	Hypothetical protein	mrna	32
GL50581_4430	ACGJ01002928	47676	48965	-	1290	Amino acid transporter system N2, putative	mrna	32
GL50581_4618	ACGJ01002894	42781	42851	-	71	tRNA-Gly	trna	31
GL50581_3758	ACGJ01002906	31530	36608	-	5079	Coiled-coil protein	mrna	31
GL50581_4389	ACGJ01002927	94899	104174	+	9276	Hypothetical protein	mrna	31
GL50581_604	ACGJ01000782	2690	8938	-	6249	Gmyb11	mrna	30
GL50581_4593	ACGJ01002198	28923	28994	-	72	tRNA-Arg	trna	30
GL50581_4597	ACGJ01002258	2054	2126	-	73	tRNA-Ala	trna	30
GL50581_2919	ACGJ01002453	6385	7833	+	1449	Kinase, STE STE11	mrna	30
GL50581_234	ACGJ01000384	1515	24983	+	23469	Hypothetical protein	mrna	29
GL50581_976	ACGJ01001242	35512	41133	-	5622	Hypothetical protein	mrna	29
GL50581_4320	ACGJ01002925	69842	79081	-	9240	Hypothetical protein	mrna	28
GL50581_4648	ACGJ01002439	4478	4547	+	70	sRNA C/D-box	snorna	27
GL50581_1969	ACGJ01002248	1592	6547	-	4956	Hypothetical protein	mrna	25
GL50581_3402	ACGJ01002887	194	6958	-	6765	Hypothetical protein	mrna	25
GL50581_1578	ACGJ01002166	81768	82733	+	966	Endonuclease III	mrna	23
GL50581_1556	ACGJ01002166	13718	16216	-	2499	Hypothetical protein	mrna	22
GL50581_4572	ACGJ01000532	69441	69513	+	73	tRNA-Arg	trna	21
GL50581_4600	ACGJ01002292	9985	10058	-	74	tRNA-Asn	trna	21
GL50581_4144	ACGJ01002922	8368	13086	+	4719	Hypothetical protein, similar to SMC2	mrna	21
GL50581_4622	ACGJ01002910	21310	21381	+	72	tRNA-Thr	trna	20
GL50581_188	ACGJ01000263	8245	9135	-	891	Kinase, NEK	mrna	18
GL50581_1539	ACGJ01002165	2577	3884	+	1308	Hypothetical protein	mrna	18
GL50581_1649	ACGJ01002183	15364	21411	-	6048	Hypothetical protein	mrna	17
GL50581_4592	ACGJ01002193	22097	22168	-	72	tRNA-Pro	trna	17
GL50581_1953	ACGJ01002238	435	1982	-	1548	Hypothetical protein	mrna	17
GL50581_3597	ACGJ01002896	15958	18165	-	2208	Hypothetical protein	mrna	17
GL50581_3795	ACGJ01002910	13668	14804	+	1137	Hypothetical protein	mrna	17
GL50581_3882	ACGJ01002913	30588	32015	+	1428	Hypothetical protein	mrna	17
GL50581_287	ACGJ01000426	6158	10153	-	3996	Hypothetical protein	mrna	16
GL50581_795	ACGJ01001022	27073	29898	+	2826	Protein 21.1	mrna	15
GL50581_3481	ACGJ01002892	278	2737	-	2460	ABC transporter, ATP-binding protein	mrna	15
GL50581_2392	ACGJ01002309	5302	6705	-	1404	Zinc finger protein	mrna	14
GL50581_4607	ACGJ01002408	8694	8792	-	99	tRNA-Gln	trna	14
GL50581_4358	ACGJ01002927	29030	30124	+	1095	Hypothetical protein	mrna	13
GL50581_4598	ACGJ01002263	17850	17921	+	72	tRNA-Trp	trna	12
GL50581_2235	ACGJ01002282	31743	33077	+	1335	Kinase, CMGC CLK	mrna	12
GL50581_2301	ACGJ01002292	21060	23534	-	2475	Hypothetical protein	mrna	12
GL50581_2365	ACGJ01002305	5869	8958	-	3090	Hypothetical protein	mrna	12
GL50581_3245	ACGJ01002726	56762	60838	+	4077	Helicase	mrna	12
GL50581_3313	ACGJ01002748	35597	37975	-	2379	Hypothetical protein	mrna	12
GL50581_3816	ACGJ01002910	44717	45880	+	1164	Hypothetical protein	mrna	12
GL50581_4463	ACGJ01002928	108171	114797	-	6627	Hypothetical protein	mrna	12
GL50581_4582	ACGJ01001368	2082	2164	+	83	tRNA-Leu	trna	11
GL50581_4588	ACGJ01001563	20487	20559	+	73	tRNA-Met	trna	11
GL50581_1520	ACGJ01002162	71225	71974	+	750	Hypothetical protein	mrna	11
GL50581_1789	ACGJ01002198	54329	58030	+	3702	Kinase, CMGC DYRK	mrna	11
GL50581_4596	ACGJ01002255	11739	11810	+	72	tRNA-Thr	trna	11
GL50581_3712	ACGJ01002904	36457	41643	-	5187	Hypothetical protein	mrna	11
GL50581_111	ACGJ01000123	22089	42929	+	20841	Hypothetical protein	mrna	10
GL50581_4573	ACGJ01000635	23982	24064	-	83	tRNA-Leu	trna	10
GL50581_4591	ACGJ01002162	81710	81782	-	73	tRNA-Arg	trna	10
GL50581_4595	ACGJ01002210	21594	21666	+	73	tRNA-Val	trna	10
GL50581_4612	ACGJ01002589	32572	32645	+	74	tRNA-Asn	trna	10
GL50581_3207	ACGJ01002662	25026	28058	+	3033	Protein 21.1	mrna	10
GL50581_4145	ACGJ01002922	13083	13799	-	717	Hypothetical protein	mrna	10
GL50581_307	ACGJ01000426	39494	41494	-	2001	Pumilio-family RNA-binding protein, putative	mrna	9
GL50581_4636	ACGJ01001410	70516	70576	+	61	sRNA C/D-box	snorna	9
GL50581_4583	ACGJ01001509	19046	19118	+	73	tRNA-Phe	trna	9
GL50581_3139	ACGJ01002568	36413	39910	-	3498	ABC transporter, putative	mrna	9
GL50581_3395	ACGJ01002884	3294	4559	-	1266	Hypothetical protein	mrna	9
GL50581_3787	ACGJ01002908	27435	29834	-	2400	Coiled-coil protein	mrna	9
GL50581_4239	ACGJ01002923	118792	126780	+	7989	Coiled-coil protein	mrna	9
GL50581_4580	ACGJ01001296	39583	39654	+	72	tRNA-Pro	trna	8
GL50581_1339	ACGJ01001936	2987	5737	-	2751	Hypothetical protein	mrna	8
GL50581_3748	ACGJ01002906	19082	20032	-	951	Hypothetical protein	mrna	8
GL50581_668	ACGJ01000870	5443	6426	+	984	Ornithine carbamoyltransferase	mrna	7
GL50581_812	ACGJ01001022	53232	55454	+	2223	Hypothetical protein	mrna	7
GL50581_1247	ACGJ01001740	2407	4017	-	1611	ATP-dependent RNA helicase	mrna	7
GL50581_1721	ACGJ01002193	46334	53011	+	6678	Kinase	mrna	7
GL50581_1882	ACGJ01002218	2128	7377	+	5250	Hypothetical protein	mrna	7
GL50581_2073	ACGJ01002266	11008	15885	-	4878	Phosphoinositide-3-kinase, class 3	mrna	7
GL50581_2795	ACGJ01002408	4225	7071	-	2847	Hypothetical protein	mrna	7
GL50581_3225	ACGJ01002726	1269	2468	+	1200	Hypothetical protein	mrna	7
GL50581_3664	ACGJ01002902	23780	40504	-	16725	Dynein heavy chain	mrna	7
GL50581_4657	ACGJ01002924	13377	13480	-	104	sRNA C/D-box (RNA J)	snorna	7
GL50581_4367	ACGJ01002927	43451	46921	+	3471	U2 small nuclear ribonucleoprotein A', putative	mrna	7
GL50581_48	ACGJ01000089	37575	44666	+	7092	Protein transport protein Sec7	mrna	6
GL50581_4570	ACGJ01000285	2866	2948	+	83	tRNA-Gln	trna	6
GL50581_4571	ACGJ01000532	10687	10769	+	83	tRNA-Leu	trna	6
GL50581_401	ACGJ01000532	98124	102887	-	4764	Trichohyalin	mrna	6
GL50581_573	ACGJ01000736	286	5631	-	5346	Hypothetical protein	mrna	6
GL50581_583	ACGJ01000736	26292	29573	+	3282	Kinesin-3	mrna	6
GL50581_620	ACGJ01000820	21424	22986	+	1563	VSP	mrna	6
GL50581_765	ACGJ01000950	185	2377	+	2193	Kinase	mrna	6
GL50581_825	ACGJ01001022	79673	81568	+	1896	Protein 21.1	mrna	6
GL50581_910	ACGJ01001097	6874	7659	+	786	Hypothetical protein	mrna	6
GL50581_995	ACGJ01001296	16288	18084	+	1797	Spindle pole protein, putative	mrna	6
GL50581_1171	ACGJ01001575	6963	7895	+	933	Hypothetical protein	mrna	6
GL50581_1625	ACGJ01002174	19031	20515	-	1485	Hypothetical protein	mrna	6
GL50581_1985	ACGJ01002249	479	3040	+	2562	Hypothetical protein	mrna	6
GL50581_2281	ACGJ01002287	30307	30753	-	447	Nucleolar protein family A, member 2	mrna	6
GL50581_2478	ACGJ01002319	27525	29534	+	2010	Protein 21.1	mrna	6
GL50581_4647	ACGJ01002434	552	636	+	85	sRNA C/D-box (RNA H)	snorna	6
GL50581_4609	ACGJ01002453	42490	42562	-	73	tRNA-Met	trna	6
GL50581_4621	ACGJ01002906	66559	66657	-	99	tRNA-Gln	trna	6
GL50581_4112	ACGJ01002920	53594	56494	+	2901	Kinase, NEK	mrna	6
GL50581_4200	ACGJ01002923	52769	53731	+	963	Seven transmembrane protein 1	mrna	6
GL50581_190	ACGJ01000263	9894	22907	+	13014	Hypothetical protein	mrna	5
GL50581_475	ACGJ01000635	74035	75879	-	1845	Hypothetical protein	mrna	5
GL50581_521	ACGJ01000668	23054	24064	-	1011	Glyceraldehyde 3-phosphate dehydrogenase	mrna	5
GL50581_578	ACGJ01000736	11974	19620	-	7647	Hypothetical protein	mrna	5
GL50581_698	ACGJ01000911	47194	49950	+	2757	Kinase, NEK	mrna	5
GL50581_789	ACGJ01001022	13509	14543	+	1035	Hypothetical protein	mrna	5
GL50581_811	ACGJ01001022	48607	53169	+	4563	Hypothetical protein	mrna	5
GL50581_1047	ACGJ01001410	43449	47048	+	3600	Pyruvate-flavodoxin oxidoreductase	mrna	5
GL50581_1173	ACGJ01001597	4770	5363	+	594	Hypothetical protein	mrna	5
GL50581_1767	ACGJ01002198	13475	15103	+	1629	Hypothetical protein	mrna	5
GL50581_4594	ACGJ01002207	1605	1687	+	83	tRNA-Gln	trna	5
GL50581_4660	ACGJ01002208	5974	6034	+	61	snoRNA C/D-box, putative	snorna	5
GL50581_2074	ACGJ01002266	15919	16707	-	789	Hypothetical protein	mrna	5
GL50581_2728	ACGJ01002387	5529	6755	-	1227	Alcohol dehydrogenase 3 lateral transfer candidate	mrna	5
GL50581_2958	ACGJ01002471	5016	7364	-	2349	Hypothetical protein	mrna	5
GL50581_3367	ACGJ01002869	5478	10133	+	4656	Axoneme-associated protein GASP-180	mrna	5
GL50581_3611	ACGJ01002898	819	2783	-	1965	Nuclear ATP/GTP-binding protein	mrna	5
GL50581_3785	ACGJ01002908	20897	23764	-	2868	Coiled-coil protein	mrna	5
GL50581_3982	ACGJ01002917	53919	64778	+	10860	Hypothetical protein	mrna	5
GL50581_3997	ACGJ01002917	92496	96431	+	3936	Protein 21.1	mrna	5
GL50581_539	ACGJ01000686	12858	15578	-	2721	Kinesin-related protein	mrna	4
GL50581_628	ACGJ01000837	16194	16904	+	711	Hypothetical protein	mrna	4
GL50581_685	ACGJ01000911	19054	24006	-	4953	Coiled-coil protein	mrna	4
GL50581_753	ACGJ01000948	20054	21004	-	951	G beta-like protein GBL	mrna	4
GL50581_4587	ACGJ01001539	139	212	+	74	tRNA-Thr	trna	4
GL50581_1254	ACGJ01001740	9989	27193	-	17205	Hypothetical protein	mrna	4
GL50581_1355	ACGJ01001979	17950	19905	+	1956	Hypothetical protein	mrna	4
GL50581_1668	ACGJ01002184	23951	24901	+	951	Hypothetical protein	mrna	4
GL50581_1672	ACGJ01002184	27954	28841	+	888	Alpha-2 giardin	mrna	4
GL50581_2422	ACGJ01002313	6732	31235	+	24504	Hypothetical protein	mrna	4
GL50581_2603	ACGJ01002343	15619	16872	+	1254	Tubulin tyrosine ligase	mrna	4
GL50581_2966	ACGJ01002473	12930	16331	-	3402	Hypothetical protein	mrna	4
GL50581_2985	ACGJ01002473	38348	39991	-	1644	Long-flagella protein, kinase, CMGC RCK	mrna	4
GL50581_3008	ACGJ01002485	396	3182	+	2787	Tip elongation aberrant protein 1	mrna	4
GL50581_3746	ACGJ01002906	16501	17037	-	537	Vacuolar ATP synthase 16 kDa proteolipid subunit	mrna	4
GL50581_4052	ACGJ01002918	59444	61456	-	2013	Hypothetical protein	mrna	4
GL50581_4299	ACGJ01002925	34910	37564	+	2655	Pyruvate, phosphate dikinase	mrna	4
GL50581_4538	ACGJ01002930	42324	45905	-	3582	Hypothetical protein	mrna	4
GL50581_47	ACGJ01000089	34776	36500	-	1725	Hypothetical protein	mrna	3
GL50581_51	ACGJ01000089	46880	49771	-	2892	Haloacid dehalogenase-like hydrolase family	mrna	3
GL50581_450	ACGJ01000635	19374	21815	+	2442	Ubiquitin carboxyl-terminal hydrolase 14	mrna	3
GL50581_4574	ACGJ01000937	2111	2184	+	74	tRNA-Thr	trna	3
GL50581_756	ACGJ01000948	23050	24408	-	1359	Hypothetical protein	mrna	3
GL50581_805	ACGJ01001022	41832	42866	+	1035	Hypothetical protein	mrna	3
GL50581_862	ACGJ01001044	23974	25323	+	1350	Protein disulfide isomerase PDI2	mrna	3
GL50581_863	ACGJ01001044	25423	32610	+	7188	Hypothetical protein	mrna	3
GL50581_882	ACGJ01001055	19328	21688	-	2361	Transducin	mrna	3
GL50581_885	ACGJ01001055	32203	40482	+	8280	Hypothetical protein	mrna	3
GL50581_1040	ACGJ01001410	29982	30668	+	687	Hypothetical protein	mrna	3
GL50581_1075	ACGJ01001465	15600	18890	-	3291	Hypothetical protein	mrna	3
GL50581_1157	ACGJ01001574	31751	35461	-	3711	Hypothetical protein	mrna	3
GL50581_1400	ACGJ01002054	14730	21485	+	6756	Spindle pole protein, putative	mrna	3
GL50581_1408	ACGJ01002054	30632	33064	-	2433	Protein 21.1	mrna	3
GL50581_1434	ACGJ01002085	19612	24522	-	4911	Protein 21.1	mrna	3
GL50581_1465	ACGJ01002141	3229	4824	+	1596	Hypothetical protein	mrna	3
GL50581_1582	ACGJ01002166	88738	95328	-	6591	Hypothetical protein	mrna	3
GL50581_1608	ACGJ01002173	17231	19042	-	1812	Kinase, CMGC CMGC-GL1	mrna	3
GL50581_1874	ACGJ01002215	5212	9219	+	4008	Hypothetical protein	mrna	3
GL50581_1898	ACGJ01002222	6473	7330	+	858	Hypothetical protein	mrna	3
GL50581_1997	ACGJ01002255	12232	12900	+	669	Hypothetical protein	mrna	3
GL50581_2020	ACGJ01002258	36096	37769	-	1674	Hypothetical protein	mrna	3
GL50581_2034	ACGJ01002260	1410	3374	-	1965	Kinase, STE STE20	mrna	3
GL50581_2200	ACGJ01002280	9097	11508	-	2412	NSF	mrna	3
GL50581_2282	ACGJ01002287	30814	32619	+	1806	Hypothetical protein	mrna	3
GL50581_2353	ACGJ01002302	281	2275	-	1995	Cytosolic HSP70	mrna	3
GL50581_2368	ACGJ01002305	11917	12969	+	1053	Ribonuclease H	mrna	3
GL50581_2498	ACGJ01002324	2947	6105	-	3159	Protein 21.1	mrna	3
GL50581_2822	ACGJ01002422	8603	11101	-	2499	Hypothetical protein	mrna	3
GL50581_2933	ACGJ01002453	29090	34972	-	5883	IFT complex B	mrna	3
GL50581_2957	ACGJ01002471	3355	4920	-	1566	Alanine aminotransferase, putative	mrna	3
GL50581_3002	ACGJ01002483	86	22948	+	22863	Hypothetical protein	mrna	3
GL50581_3176	ACGJ01002611	6085	7839	-	1755	Sec1, putative	mrna	3
GL50581_3196	ACGJ01002662	1553	2290	-	738	Hypothetical protein	mrna	3
GL50581_3283	ACGJ01002726	140925	142958	-	2034	Bip	mrna	3
GL50581_3350	ACGJ01002858	13353	17831	+	4479	DNA topoisomerase II	mrna	3
GL50581_3514	ACGJ01002893	19506	23513	+	4008	High cysteine membrane protein Group 1	mrna	3
GL50581_3667	ACGJ01002902	42236	44791	+	2556	Hypothetical protein	mrna	3
GL50581_4651	ACGJ01002910	40824	40912	-	89	sRNA C/D-box	snorna	3
GL50581_3830	ACGJ01002911	24858	27260	+	2403	Hypothetical protein	mrna	3
GL50581_3949	ACGJ01002916	16727	18271	+	1545	Hypothetical protein	mrna	3
GL50581_4147	ACGJ01002922	15004	18765	+	3762	Pyruvate-flavodoxin oxidoreductase	mrna	3
GL50581_4160	ACGJ01002922	34694	36700	-	2007	Hypothetical protein	mrna	3
GL50581_4182	ACGJ01002923	11239	23358	-	12120	Hypothetical protein	mrna	3
GL50581_4329	ACGJ01002925	92413	99690	+	7278	RNA helicase	mrna	3
GL50581_4413	ACGJ01002928	14708	17089	-	2382	Kinesin-like protein	mrna	3
GL50581_4436	ACGJ01002928	57647	58003	+	357	Ribosomal protein P1B	mrna	3
GL50581_4477	ACGJ01002929	5685	11849	-	6165	Hypothetical protein	mrna	3
GL50581_4486	ACGJ01002929	31050	33212	-	2163	Hypothetical protein	mrna	3
GL50581_37	ACGJ01000089	16597	18900	+	2304	Hypothetical protein	mrna	2
GL50581_69	ACGJ01000111	10846	17301	+	6456	Hypothetical protein	mrna	2
GL50581_78	ACGJ01000111	27042	27938	+	897	Cathepsin B precursor	mrna	2
GL50581_83	ACGJ01000111	37795	44115	+	6321	Hypothetical protein	mrna	2
GL50581_126	ACGJ01000166	3862	5064	-	1203	Phosphatase	mrna	2
GL50581_155	ACGJ01000166	58339	59706	+	1368	Hypothetical protein	mrna	2
GL50581_199	ACGJ01000296	1322	6946	+	5625	Kinase, ULK	mrna	2
GL50581_281	ACGJ01000415	20686	24417	-	3732	26S proteasome non-ATPase regulatory subunit 2	mrna	2
GL50581_297	ACGJ01000426	20841	22532	+	1692	Hypothetical protein	mrna	2
GL50581_327	ACGJ01000491	6288	12287	-	6000	Hypothetical protein	mrna	2
GL50581_351	ACGJ01000532	13669	14376	-	708	Ribosomal protein L7	mrna	2
GL50581_366	ACGJ01000532	39878	46948	+	7071	Hypothetical protein	mrna	2
GL50581_405	ACGJ01000532	108835	114177	+	5343	Hypothetical protein	mrna	2
GL50581_444	ACGJ01000635	1576	3639	+	2064	Hypothetical protein	mrna	2
GL50581_550	ACGJ01000696	9981	14939	-	4959	Hypothetical protein	mrna	2
GL50581_649	ACGJ01000857	871	2580	-	1710	Phosphatidylinositol-4-phosphate 5-kinase, putative	mrna	2
GL50581_650	ACGJ01000857	2620	10026	-	7407	Hypothetical protein	mrna	2
GL50581_669	ACGJ01000870	6507	10199	+	3693	SMC3-like protein	mrna	2
GL50581_670	ACGJ01000870	10283	13105	+	2823	High cysteine membrane protein Group 2	mrna	2
GL50581_705	ACGJ01000911	61104	75740	-	14637	Dynein heavy chain	mrna	2
GL50581_755	ACGJ01000948	22365	23174	+	810	Hypothetical protein	mrna	2
GL50581_797	ACGJ01001022	30905	33700	-	2796	Kinase, SCY1	mrna	2
GL50581_798	ACGJ01001022	33919	35382	-	1464	Serine palmitoyltransferase 1	mrna	2
GL50581_876	ACGJ01001055	6621	8198	-	1578	Hypothetical protein	mrna	2
GL50581_964	ACGJ01001242	6119	7756	-	1638	ATP-dependent RNA helicase HAS1, putative	mrna	2
GL50581_1009	ACGJ01001296	39859	46911	+	7053	Coiled-coil protein	mrna	2
GL50581_1038	ACGJ01001410	28546	29100	+	555	Hypothetical protein	mrna	2
GL50581_1063	ACGJ01001410	91422	94001	-	2580	Kinase, CMGC DYRK	mrna	2
GL50581_1104	ACGJ01001509	19295	20716	+	1422	Hypothetical protein	mrna	2
GL50581_1170	ACGJ01001575	6145	6966	+	822	Hypothetical protein	mrna	2
GL50581_1194	ACGJ01001640	11272	12153	-	882	Heat shock 70kD protein binding protein	mrna	2
GL50581_4659	ACGJ01001794	6897	6973	-	77	snoRNA H/ACA box, putative	snorna	2
GL50581_1283	ACGJ01001805	12649	15537	+	2889	Hypothetical protein	mrna	2
GL50581_1285	ACGJ01001805	16843	25407	-	8565	Hypothetical protein	mrna	2
GL50581_1288	ACGJ01001805	29587	38526	+	8940	Hypothetical protein	mrna	2
GL50581_1297	ACGJ01001859	3781	5343	-	1563	Kinase, NEK	mrna	2
GL50581_1311	ACGJ01001902	7115	17329	-	10215	Hypothetical protein	mrna	2
GL50581_1338	ACGJ01001936	133	1476	+	1344	Hypothetical protein	mrna	2
GL50581_1377	ACGJ01002000	14669	23383	+	8715	Hypothetical protein	mrna	2
GL50581_1401	ACGJ01002054	21510	23873	-	2364	Transitional endoplasmic reticulum ATPase	mrna	2
GL50581_1411	ACGJ01002075	3445	5808	-	2364	Hypothetical protein	mrna	2
GL50581_1430	ACGJ01002085	14413	15876	+	1464	Hypothetical protein	mrna	2
GL50581_1435	ACGJ01002085	24640	26625	-	1986	Protein 21.1	mrna	2
GL50581_1515	ACGJ01002162	49634	65071	-	15438	Dynein heavy chain	mrna	2
GL50581_1523	ACGJ01002162	73558	74490	-	933	UPL-1	mrna	2
GL50581_1543	ACGJ01002165	9362	14029	-	4668	Hypothetical protein	mrna	2
GL50581_1575	ACGJ01002166	56716	58458	+	1743	Arginine deiminase	mrna	2
GL50581_1628	ACGJ01002175	4305	10034	-	5730	Hypothetical protein	mrna	2
GL50581_1724	ACGJ01002195	6151	7242	-	1092	Cyst wall protein 2	mrna	2
GL50581_1755	ACGJ01002197	27699	34481	+	6783	Spindle pole protein, putative	mrna	2
GL50581_1787	ACGJ01002198	51862	53568	+	1707	Glucosamine-6-phosphate isomerase, putative	mrna	2
GL50581_1846	ACGJ01002213	880	21069	+	20190	Hypothetical protein	mrna	2
GL50581_1902	ACGJ01002223	157	2928	-	2772	VSP	mrna	2
GL50581_1921	ACGJ01002227	16245	22115	+	5871	5'-3' exoribonuclease 2	mrna	2
GL50581_1956	ACGJ01002240	1712	3121	-	1410	Kinase, CAMK CAMKL	mrna	2
GL50581_1962	ACGJ01002244	6782	8986	+	2205	Dynamin	mrna	2
GL50581_1982	ACGJ01002248	22668	24386	+	1719	Tenascin-like protein	mrna	2
GL50581_2002	ACGJ01002258	8194	9840	-	1647	Kinase, NEK	mrna	2
GL50581_2067	ACGJ01002265	6080	9283	-	3204	Hypothetical protein	mrna	2
GL50581_2136	ACGJ01002272	102938	106756	-	3819	Protein 21.1	mrna	2
GL50581_2205	ACGJ01002280	19534	22245	+	2712	Hypothetical protein	mrna	2
GL50581_2251	ACGJ01002286	3155	5587	+	2433	Ubiquitin carboxyl-terminal hydrolase 4	mrna	2
GL50581_2271	ACGJ01002287	14276	15907	+	1632	Hypothetical protein	mrna	2
GL50581_2332	ACGJ01002298	22840	23559	-	720	Hypothetical protein	mrna	2
GL50581_2357	ACGJ01002302	7124	8500	+	1377	NADH oxidase lateral transfer candidate	mrna	2
GL50581_2406	ACGJ01002311	21313	22605	-	1293	Hypothetical protein	mrna	2
GL50581_2451	ACGJ01002318	18107	20719	-	2613	Hypothetical protein	mrna	2
GL50581_2504	ACGJ01002330	2395	5970	+	3576	Coiled-coil protein	mrna	2
GL50581_2514	ACGJ01002330	27016	27414	-	399	Hypothetical protein	mrna	2
GL50581_2533	ACGJ01002331	28413	31973	-	3561	Hypothetical protein	mrna	2
GL50581_2646	ACGJ01002352	2136	4712	-	2577	Kinase, NEK	mrna	2
GL50581_2664	ACGJ01002359	11082	13925	-	2844	Hypothetical protein	mrna	2
GL50581_2702	ACGJ01002372	3894	5705	+	1812	Hypothetical protein	mrna	2
GL50581_2722	ACGJ01002385	5819	7174	-	1356	Splicesome-associated protein	mrna	2
GL50581_4568	ACGJ01002397	1706	2047	+	342	Hypothetical protein	mrna	2
GL50581_2770	ACGJ01002403	2787	4811	-	2025	Kinase, NAK	mrna	2
GL50581_2856	ACGJ01002424	12201	18434	-	6234	DNA-directed RNA polymerase II largest subunit RPB1	mrna	2
GL50581_2921	ACGJ01002453	8394	11339	+	2946	Hypothetical protein	mrna	2
GL50581_2959	ACGJ01002471	7507	9939	+	2433	Kinase, NEK	mrna	2
GL50581_2984	ACGJ01002473	37067	38281	-	1215	Kinase, CMGC DYRK	mrna	2
GL50581_4611	ACGJ01002493	3337	3419	-	83	tRNA-Gln	trna	2
GL50581_3029	ACGJ01002493	26240	28663	+	2424	Hypothetical protein	mrna	2
GL50581_3088	ACGJ01002541	5963	7990	-	2028	Protein 21.1	mrna	2
GL50581_3100	ACGJ01002558	5867	7840	+	1974	ATP-dependent RNA helicase-like protein	mrna	2
GL50581_3108	ACGJ01002558	22569	22889	-	321	Ribosomal protein L44	mrna	2
GL50581_3164	ACGJ01002595	10045	12129	+	2085	Sec1, putative	mrna	2
GL50581_3218	ACGJ01002683	19509	23150	+	3642	Protein 21.1	mrna	2
GL50581_3236	ACGJ01002726	37594	43014	-	5421	CXC-rich protein	mrna	2
GL50581_3286	ACGJ01002726	144291	147287	+	2997	Hypothetical protein	mrna	2
GL50581_3431	ACGJ01002888	4968	19469	+	14502	Midasin	mrna	2
GL50581_3474	ACGJ01002891	18744	19400	-	657	Hypothetical protein	mrna	2
GL50581_3485	ACGJ01002892	7057	11136	+	4080	Hypothetical protein	mrna	2
GL50581_3516	ACGJ01002893	25835	26938	-	1104	Kinase, NEK	mrna	2
GL50581_3524	ACGJ01002893	35406	36611	-	1206	Tenascin-X	mrna	2
GL50581_4617	ACGJ01002894	25022	25104	+	83	tRNA-Leu	trna	2
GL50581_3598	ACGJ01002896	18300	20330	-	2031	Hypothetical protein	mrna	2
GL50581_3702	ACGJ01002904	18524	24859	+	6336	Hypothetical protein	mrna	2
GL50581_3734	ACGJ01002905	34354	36150	-	1797	Hypothetical protein	mrna	2
GL50581_3759	ACGJ01002906	36666	39449	-	2784	Hypothetical protein	mrna	2
GL50581_3766	ACGJ01002906	49062	52769	+	3708	Hypothetical protein	mrna	2
GL50581_4650	ACGJ01002906	52808	52907	-	100	sRNA C/D-box	snorna	2
GL50581_3767	ACGJ01002906	53006	55030	+	2025	Hypothetical protein	mrna	2
GL50581_3822	ACGJ01002911	14472	17786	-	3315	Hypothetical protein	mrna	2
GL50581_3833	ACGJ01002911	28293	31181	-	2889	Msh2-like protein	mrna	2
GL50581_3848	ACGJ01002912	1750	4104	+	2355	RNA helicase, putative	mrna	2
GL50581_3861	ACGJ01002913	1578	3212	-	1635	Hypothetical protein	mrna	2
GL50581_3938	ACGJ01002915	32702	35644	-	2943	Zinc finger protein, putative	mrna	2
GL50581_4655	ACGJ01002916	915	1160	-	246	Ribonuclease P RNA subunit	rnase_p_rna	2
GL50581_4010	ACGJ01002917	121016	129517	-	8502	Translational activator GCN1	mrna	2
GL50581_4062	ACGJ01002919	1527	3731	-	2205	Hypothetical protein	mrna	2
GL50581_4096	ACGJ01002920	13012	16332	-	3321	Hypothetical protein	mrna	2
GL50581_4104	ACGJ01002920	30270	32366	+	2097	Protein 21.1	mrna	2
GL50581_4174	ACGJ01002922	55556	60412	+	4857	Kinase, NEK	mrna	2
GL50581_4190	ACGJ01002923	36916	38607	-	1692	Hypothetical protein	mrna	2
GL50581_4208	ACGJ01002923	62474	64447	-	1974	DNA polymerase kappa-related protein	mrna	2
GL50581_4217	ACGJ01002923	79946	85621	+	5676	Hypothetical protein	mrna	2
GL50581_4227	ACGJ01002923	100835	101500	+	666	Ribosomal protein L10a	mrna	2
GL50581_4384	ACGJ01002927	80482	83049	+	2568	Protein 21.1	mrna	2
GL50581_4392	ACGJ01002927	106867	109722	-	2856	Protein 21.1	mrna	2
GL50581_4448	ACGJ01002928	84106	86382	+	2277	Hypothetical protein	mrna	2
GL50581_13	ACGJ01000078	6991	8916	-	1926	Adenylate cyclase	mrna	1
GL50581_16	ACGJ01000078	11799	12926	-	1128	Actin related protein	mrna	1
GL50581_20	ACGJ01000078	18729	22118	-	3390	Rab geranylgeranyltransferase	mrna	1
GL50581_25	ACGJ01000078	26240	35788	+	9549	Hypothetical protein	mrna	1
GL50581_31	ACGJ01000089	1002	2780	-	1779	Neurogenic locus Notch protein precursor	mrna	1
GL50581_40	ACGJ01000089	21887	26839	+	4953	Hypothetical protein	mrna	1
GL50581_49	ACGJ01000089	44711	45946	-	1236	EH domain binding protein epsin 2	mrna	1
GL50581_54	ACGJ01000089	58294	59736	+	1443	Hypothetical protein	mrna	1
GL50581_84	ACGJ01000111	44359	45519	-	1161	Hypothetical protein	mrna	1
GL50581_89	ACGJ01000112	8047	9492	+	1446	Transducin	mrna	1
GL50581_97	ACGJ01000112	19396	20838	+	1443	Protein 21.1	mrna	1
GL50581_106	ACGJ01000123	10528	16785	-	6258	Kinase, VPS15	mrna	1
GL50581_107	ACGJ01000123	17251	18933	+	1683	TCP-1 chaperonin subunit theta	mrna	1
GL50581_121	ACGJ01000134	9032	15625	+	6594	Hypothetical protein	mrna	1
GL50581_125	ACGJ01000166	2414	3886	+	1473	RNA methylase, putative	mrna	1
GL50581_135	ACGJ01000166	14582	17815	-	3234	Protein 21.1	mrna	1
GL50581_143	ACGJ01000166	29796	30317	-	522	Dual-specificity protein phosphatase	mrna	1
GL50581_144	ACGJ01000166	30400	36897	-	6498	Phosphoinositide-3-kinase, catalytic, alpha polypeptide	mrna	1
GL50581_146	ACGJ01000166	38723	42028	+	3306	Inositol 5-phosphatase 4	mrna	1
GL50581_158	ACGJ01000188	1613	1840	-	228	Hypothetical protein	mrna	1
GL50581_174	ACGJ01000230	8584	13581	+	4998	Hypothetical protein	mrna	1
GL50581_183	ACGJ01000252	4230	6377	+	2148	Kinase, NEK	mrna	1
GL50581_185	ACGJ01000263	1626	4169	+	2544	Kinase	mrna	1
GL50581_194	ACGJ01000263	26582	27217	-	636	Hypothetical protein	mrna	1
GL50581_195	ACGJ01000263	27247	28028	-	782	Ribosomal protein L7a	mrna	1
GL50581_211	ACGJ01000318	714	2447	+	1734	Pseudouridylate synthase, putative	mrna	1
GL50581_228	ACGJ01000362	7545	17129	-	9585	Hypothetical protein	mrna	1
GL50581_244	ACGJ01000384	41108	43438	-	2331	Kinase, NEK	mrna	1
GL50581_255	ACGJ01000395	8443	10227	+	1785	TM efflux protein	mrna	1
GL50581_261	ACGJ01000395	15442	17937	+	2496	Hypothetical protein	mrna	1
GL50581_263	ACGJ01000395	18968	21751	-	2784	Hypothetical protein	mrna	1
GL50581_271	ACGJ01000415	6854	9076	+	2223	Hypothetical protein	mrna	1
GL50581_303	ACGJ01000426	29746	33849	+	4104	CAMP-specific 3',5'-cyclic phosphodiesterase 4B	mrna	1
GL50581_305	ACGJ01000426	36704	38731	-	2028	Hypothetical protein	mrna	1
GL50581_306	ACGJ01000426	38816	39388	-	573	Ribosomal protein S9	mrna	1
GL50581_316	ACGJ01000480	8007	9227	+	1221	Hypothetical protein	mrna	1
GL50581_348	ACGJ01000532	9459	10598	-	1140	Ribosomal protein L3	mrna	1
GL50581_359	ACGJ01000532	27153	30650	-	3498	Isoleucyl-tRNA synthetase	mrna	1
GL50581_365	ACGJ01000532	38688	39857	-	1170	Kinase, NEK	mrna	1
GL50581_383	ACGJ01000532	71333	71929	+	597	C4 group specific protein	mrna	1
GL50581_395	ACGJ01000532	87305	89470	+	2166	High cysteine membrane protein Group 2	mrna	1
GL50581_403	ACGJ01000532	105553	106278	+	726	Cyst wall protein 1	mrna	1
GL50581_408	ACGJ01000532	118132	119073	+	942	Ribonuclease	mrna	1
GL50581_416	ACGJ01000565	13752	15014	-	1263	Methyltransferase, putative	mrna	1
GL50581_418	ACGJ01000604	11	2017	+	2007	Coiled-coil protein	mrna	1
GL50581_422	ACGJ01000614	5046	8165	-	3120	Axoneme-associated protein GASP-180	mrna	1
GL50581_436	ACGJ01000614	30254	49600	+	19347	Hypothetical protein	mrna	1
GL50581_438	ACGJ01000614	50878	51795	-	918	Cathepsin B precursor	mrna	1
GL50581_448	ACGJ01000635	13254	18029	-	4776	Hypothetical protein	mrna	1
GL50581_462	ACGJ01000635	43714	48039	-	4326	Phosphorylase B kinase gamma catalytic chain	mrna	1
GL50581_468	ACGJ01000635	56684	60538	+	3855	Ribosome biogenesis protein BMS1	mrna	1
GL50581_479	ACGJ01000635	82397	87958	-	5562	Protein 21.1	mrna	1
GL50581_484	ACGJ01000635	90609	92597	-	1989	Hypothetical protein	mrna	1
GL50581_489	ACGJ01000646	2041	3261	-	1221	GTP-binding protein, putative	mrna	1
GL50581_496	ACGJ01000646	12066	15053	+	2988	Hypothetical protein	mrna	1
GL50581_497	ACGJ01000646	15065	21130	-	6066	Hypothetical protein	mrna	1
GL50581_505	ACGJ01000657	10174	13869	+	3696	Hypothetical protein	mrna	1
GL50581_515	ACGJ01000668	10992	11705	-	714	Hypothetical protein	mrna	1
GL50581_518	ACGJ01000668	14053	19773	-	5721	Hypothetical protein	mrna	1
GL50581_528	ACGJ01000668	30514	32436	+	1923	Hypothetical protein	mrna	1
GL50581_529	ACGJ01000668	32463	33842	-	1380	Hypothetical protein	mrna	1
GL50581_530	ACGJ01000668	33941	34801	-	861	26S proteasome non-ATPase regulatory subunit 7	mrna	1
GL50581_534	ACGJ01000686	3688	4488	-	801	Neurogenic locus notch-like protein	mrna	1
GL50581_540	ACGJ01000686	16227	21455	+	5229	DNA-directed RNA polymerase subunit A'	mrna	1
GL50581_558	ACGJ01000696	23358	23741	-	384	Hypothetical protein	mrna	1
GL50581_561	ACGJ01000696	24348	24632	-	285	Ribosomal protein L37a	mrna	1
GL50581_563	ACGJ01000696	26793	29807	+	3015	Hypothetical protein	mrna	1
GL50581_571	ACGJ01000717	9631	10812	+	1182	Hypothetical protein	mrna	1
GL50581_593	ACGJ01000736	51671	56161	-	4491	Kinase, NEK	mrna	1
GL50581_595	ACGJ01000747	18100	25392	+	7293	Hypothetical protein	mrna	1
GL50581_599	ACGJ01000747	37692	40856	-	3165	Protein 21.1	mrna	1
GL50581_600	ACGJ01000747	41005	45039	+	4035	Protein 21.1	mrna	1
GL50581_606	ACGJ01000782	12698	13540	-	843	Hypothetical protein	mrna	1
GL50581_657	ACGJ01000857	19449	22484	+	3036	Protein 21.1	mrna	1
GL50581_679	ACGJ01000911	11505	14279	+	2775	Hypothetical protein	mrna	1
GL50581_683	ACGJ01000911	17696	18406	-	711	Hypothetical protein	mrna	1
GL50581_686	ACGJ01000911	24102	26675	+	2574	Median body protein	mrna	1
GL50581_707	ACGJ01000922	6119	13267	-	7149	Protein BAP28	mrna	1
GL50581_715	ACGJ01000922	26004	27005	+	1002	Hypothetical protein	mrna	1
GL50581_717	ACGJ01000922	27045	28031	+	987	Hypothetical protein	mrna	1
GL50581_718	ACGJ01000922	28175	31282	-	3108	CDC5-like protein	mrna	1
GL50581_731	ACGJ01000930	4734	7784	+	3051	Hypothetical protein	mrna	1
GL50581_732	ACGJ01000930	7926	11861	+	3936	Hypothetical protein	mrna	1
GL50581_754	ACGJ01000948	21013	22353	-	1341	Hypothetical protein	mrna	1
GL50581_757	ACGJ01000948	24462	26681	+	2220	Hypothetical protein	mrna	1
GL50581_786	ACGJ01001022	9091	9582	+	492	Hypothetical protein	mrna	1
GL50581_817	ACGJ01001022	61479	66062	-	4584	Tubby superfamily protein	mrna	1
GL50581_822	ACGJ01001022	74013	74999	+	987	Hypothetical protein	mrna	1
GL50581_827	ACGJ01001022	84198	94364	+	10167	Hypothetical protein	mrna	1
GL50581_835	ACGJ01001022	104357	105022	+	666	Proteasome subunit beta type 9 precursor	mrna	1
GL50581_838	ACGJ01001022	109450	111471	-	2022	Kinase, NEK	mrna	1
GL50581_839	ACGJ01001022	111665	112684	+	1020	Hypothetical protein	mrna	1
GL50581_851	ACGJ01001044	8008	8331	+	324	Hypothetical protein	mrna	1
GL50581_4635	ACGJ01001044	23654	23771	-	118	sRNA H/ACA-box	snorna	1
GL50581_867	ACGJ01001044	37760	41044	+	3285	Hypothetical protein	mrna	1
GL50581_871	ACGJ01001053	96	2561	+	2466	Hypothetical protein	mrna	1
GL50581_881	ACGJ01001055	13612	19326	+	5715	Hypothetical protein	mrna	1
GL50581_884	ACGJ01001055	23004	32138	-	9135	Hypothetical protein	mrna	1
GL50581_887	ACGJ01001055	42878	46174	+	3297	Hypothetical protein	mrna	1
GL50581_896	ACGJ01001087	2671	4398	+	1728	Hypothetical protein	mrna	1
GL50581_904	ACGJ01001087	14653	15660	+	1008	Hypothetical protein	mrna	1
GL50581_905	ACGJ01001087	15701	16444	-	744	Hypothetical protein	mrna	1
GL50581_919	ACGJ01001128	12872	13321	+	450	Ubiquitin-conjugating enzyme E2-17 kDa 3	mrna	1
GL50581_921	ACGJ01001149	2575	3606	+	1032	Hypothetical protein	mrna	1
GL50581_932	ACGJ01001179	6850	10329	-	3480	Hypothetical protein	mrna	1
GL50581_933	ACGJ01001179	10914	11324	-	411	Hypothetical protein	mrna	1
GL50581_934	ACGJ01001179	11388	12101	+	714	RNA polymerase I subunit A43	mrna	1
GL50581_942	ACGJ01001190	68	1585	+	1518	Protein required for cell viability, possible role in assembly of the ribosome	mrna	1
GL50581_945	ACGJ01001190	3710	5479	-	1770	2,3-bisphosphoglycerate-independent phosphoglycerate mutase	mrna	1
GL50581_954	ACGJ01001222	1068	1979	-	912	Aldose reductase	mrna	1
GL50581_955	ACGJ01001222	2033	7510	-	5478	Hypothetical protein	mrna	1
GL50581_4579	ACGJ01001228	244	326	+	83	tRNA-Gln	trna	1
GL50581_963	ACGJ01001242	4955	6076	+	1122	Hypothetical protein	mrna	1
GL50581_965	ACGJ01001242	7894	11484	+	3591	Hypothetical protein	mrna	1
GL50581_969	ACGJ01001242	22239	23006	+	768	20S proteasome alpha subunit 6	mrna	1
GL50581_970	ACGJ01001242	23061	28658	-	5598	Hypothetical protein	mrna	1
GL50581_979	ACGJ01001265	1591	2205	-	615	Ribosomal protein L15	mrna	1
GL50581_997	ACGJ01001296	19525	19986	+	462	Hypothetical protein	mrna	1
GL50581_1007	ACGJ01001296	31597	37101	-	5505	Hypothetical protein	mrna	1
GL50581_1008	ACGJ01001296	37529	39472	-	1944	Amino acid permease, putative	mrna	1
GL50581_1015	ACGJ01001307	1125	2636	-	1512	Hypothetical protein	mrna	1
GL50581_1019	ACGJ01001336	2793	3299	+	507	Peptidyl-prolyl cis-trans isomerase B precursor	mrna	1
GL50581_1041	ACGJ01001410	30751	35580	+	4830	High cysteine non-variant cyst protein	mrna	1
GL50581_1044	ACGJ01001410	38483	40585	+	2103	Hypothetical protein	mrna	1
GL50581_1046	ACGJ01001410	41530	42924	+	1395	Hypothetical protein	mrna	1
GL50581_1053	ACGJ01001410	55637	57631	-	1995	Hypothetical protein	mrna	1
GL50581_1081	ACGJ01001476	12665	15058	-	2394	Hypothetical protein	mrna	1
GL50581_1085	ACGJ01001476	18939	25742	+	6804	Phosphatidylinositol 4-kinase	mrna	1
GL50581_1096	ACGJ01001509	4991	6121	+	1131	Hypothetical protein	mrna	1
GL50581_1099	ACGJ01001509	10585	11541	+	957	Serine/Threonine protein phosphatase	mrna	1
GL50581_1122	ACGJ01001563	1119	7403	+	6285	Hypothetical protein	mrna	1
GL50581_1123	ACGJ01001563	7538	10672	+	3135	Protein 21.1	mrna	1
GL50581_1154	ACGJ01001574	26878	27645	+	768	SALP-1	mrna	1
GL50581_1161	ACGJ01001574	41909	42664	+	756	Hypothetical protein	mrna	1
GL50581_1172	ACGJ01001597	607	4743	+	4137	Hypothetical protein	mrna	1
GL50581_1177	ACGJ01001597	10328	10783	+	456	Protein 21.4	mrna	1
GL50581_1196	ACGJ01001640	15519	16220	-	702	Hypothetical protein	mrna	1
GL50581_1199	ACGJ01001651	1265	1936	+	672	Translation elongation factor	mrna	1
GL50581_1202	ACGJ01001651	5428	7641	+	2214	Hypothetical protein	mrna	1
GL50581_1210	ACGJ01001651	18564	20801	+	2238	Dynein binding protein, putative	mrna	1
GL50581_1218	ACGJ01001662	1437	2900	-	1464	Phosphatidylinositol-3,4,5-trisphosphate 3-phosphatase	mrna	1
GL50581_1227	ACGJ01001662	11207	13024	+	1818	Tenascin-like protein	mrna	1
GL50581_1246	ACGJ01001740	586	2421	+	1836	Hypothetical protein	mrna	1
GL50581_1253	ACGJ01001740	7929	9947	-	2019	Hypothetical protein	mrna	1
GL50581_1267	ACGJ01001794	346	3444	-	3099	Spindle pole protein, putative	mrna	1
GL50581_1270	ACGJ01001794	5093	6751	-	1659	Spindle pole protein, putative	mrna	1
GL50581_1271	ACGJ01001794	7094	8074	+	981	Acidic ribosomal protein P0	mrna	1
GL50581_1276	ACGJ01001794	22159	24369	-	2211	Protein 21.1	mrna	1
GL50581_1277	ACGJ01001794	24428	38974	-	14547	Hypothetical protein	mrna	1
GL50581_4640	ACGJ01001859	18658	18833	-	176	sRNA H/ACA-box	snorna	1
GL50581_1309	ACGJ01001902	3722	6247	+	2526	Hypothetical protein	mrna	1
GL50581_1312	ACGJ01001902	17386	23106	-	5721	Hypothetical protein	mrna	1
GL50581_1323	ACGJ01001903	908	1096	+	189	Ripening regulated protein DDTFR19	mrna	1
GL50581_4641	ACGJ01001903	4397	4515	+	119	sRNA H/ACA-box	snorna	1
GL50581_1328	ACGJ01001903	6224	9724	+	3501	Hypothetical protein	mrna	1
GL50581_1330	ACGJ01001903	10541	11311	-	771	Hypothetical protein	mrna	1
GL50581_1351	ACGJ01001979	10373	12076	-	1704	Ribonuclease	mrna	1
GL50581_1354	ACGJ01001979	14851	17835	-	2985	Hypothetical protein	mrna	1
GL50581_1363	ACGJ01001979	34293	34664	-	372	Hypothetical protein	mrna	1
GL50581_1369	ACGJ01002000	344	1117	-	774	Triosephosphate isomerase, cytosolic	mrna	1
GL50581_1375	ACGJ01002000	9462	13373	-	3912	Translation initiation factor	mrna	1
GL50581_1379	ACGJ01002000	25711	31227	+	5517	Hypothetical protein	mrna	1
GL50581_1388	ACGJ01002013	9885	10628	-	744	Ribosomal protein S3a	mrna	1
GL50581_1389	ACGJ01002013	10957	12165	+	1209	Hypothetical protein	mrna	1
GL50581_1391	ACGJ01002013	15706	21231	-	5526	RRNA biogenesis protein RRP5	mrna	1
GL50581_1396	ACGJ01002054	3749	9175	+	5427	Spindle pole protein, putative	mrna	1
GL50581_1399	ACGJ01002054	11832	14624	+	2793	Hypothetical protein	mrna	1
GL50581_1426	ACGJ01002085	10891	12945	-	2055	Hypothetical protein	mrna	1
GL50581_1440	ACGJ01002085	34428	36092	-	1665	Kinase, CMGC CDK	mrna	1
GL50581_1452	ACGJ01002106	16030	22464	-	6435	RNA polymerase AI large subunit	mrna	1
GL50581_1454	ACGJ01002106	24147	26615	+	2469	MCM4	mrna	1
GL50581_1458	ACGJ01002106	32054	34219	-	2166	Protein 21.1	mrna	1
GL50581_1468	ACGJ01002141	6064	8391	-	2328	Kinesin-16	mrna	1
GL50581_1472	ACGJ01002141	10181	13405	+	3225	Hypothetical protein	mrna	1
GL50581_1474	ACGJ01002141	13897	15099	-	1203	L-asparaginase	mrna	1
GL50581_1477	ACGJ01002141	19383	24896	+	5514	Transcriptional activator, putative	mrna	1
GL50581_1484	ACGJ01002149	3372	4514	+	1143	L-asparaginase	mrna	1
GL50581_1493	ACGJ01002162	3532	7974	-	4443	O-linked GlcNAc transferase	mrna	1
GL50581_1504	ACGJ01002162	28724	30415	+	1692	Kinase, NEK	mrna	1
GL50581_1508	ACGJ01002162	36427	37632	+	1206	Elongation factor 1-gamma	mrna	1
GL50581_1509	ACGJ01002162	38070	39860	-	1791	Kinase, NEK	mrna	1
GL50581_1511	ACGJ01002162	42146	44959	+	2814	Threonine dehydratase lateral transfer candidate	mrna	1
GL50581_1516	ACGJ01002162	65158	66513	+	1356	Gp49, putative	mrna	1
GL50581_1517	ACGJ01002162	66535	69375	-	2841	Spindle pole protein, putative	mrna	1
GL50581_1530	ACGJ01002162	80628	81602	-	975	Hypothetical protein	mrna	1
GL50581_1533	ACGJ01002162	83406	85877	+	2472	Kinase, NEK	mrna	1
GL50581_1549	ACGJ01002166	1015	3948	+	2934	Hypothetical protein	mrna	1
GL50581_1561	ACGJ01002166	21747	26954	-	5208	4-alpha-glucanotransferase, amylo-alpha-1,6-glucosidase	mrna	1
GL50581_1567	ACGJ01002166	33229	35217	+	1989	Phosphatase, putative	mrna	1
GL50581_1568	ACGJ01002166	35333	37480	+	2148	Acetyl-CoA synthetase	mrna	1
GL50581_1569	ACGJ01002166	37555	47040	+	9486	Hypothetical protein	mrna	1
GL50581_1571	ACGJ01002166	48595	49008	+	414	Hypothetical protein	mrna	1
GL50581_1576	ACGJ01002166	58495	79791	+	21297	Hypothetical protein	mrna	1
GL50581_1580	ACGJ01002166	84851	86074	-	1224	Alcohol dehydrogenase lateral transfer candidate	mrna	1
GL50581_1588	ACGJ01002166	99688	101724	+	2037	Kinase, PLK	mrna	1
GL50581_1592	ACGJ01002168	2475	3563	-	1089	WD-40 repeat protein family	mrna	1
GL50581_1630	ACGJ01002175	12089	15856	+	3768	Hypothetical protein	mrna	1
GL50581_1648	ACGJ01002183	14378	15289	-	912	Kinase, NEK	mrna	1
GL50581_1681	ACGJ01002191	8485	10803	+	2319	Lecithin-cholesterol acyl transferase, putative	mrna	1
GL50581_1704	ACGJ01002193	14589	19562	-	4974	Hypothetical protein	mrna	1
GL50581_1716	ACGJ01002193	34376	39763	-	5388	Hypothetical protein	mrna	1
GL50581_1719	ACGJ01002193	43560	44519	-	960	Hypothetical protein	mrna	1
GL50581_1723	ACGJ01002195	2881	6039	-	3159	Hypothetical protein	mrna	1
GL50581_1726	ACGJ01002195	7729	13953	+	6225	Transcription regulatory protein SNF2	mrna	1
GL50581_1731	ACGJ01002195	18832	22011	+	3180	Hypothetical protein	mrna	1
GL50581_1742	ACGJ01002196	8050	14649	+	6600	ABC transporter, ATP-binding protein	mrna	1
GL50581_1757	ACGJ01002197	35479	41694	-	6216	ABC transporter, ATP-binding protein, putative	mrna	1
GL50581_1759	ACGJ01002198	1074	1655	-	582	Hypothetical protein	mrna	1
GL50581_1765	ACGJ01002198	10520	13216	+	2697	Elongation factor 2	mrna	1
GL50581_1777	ACGJ01002198	32141	35212	-	3072	RNA binding protein, putative	mrna	1
GL50581_1797	ACGJ01002208	2925	5867	-	2943	Hypothetical protein	mrna	1
GL50581_1805	ACGJ01002208	18620	22528	-	3909	SMC6 protein	mrna	1
GL50581_1810	ACGJ01002209	3050	4474	-	1425	Vacuolar protein sorting 29	mrna	1
GL50581_1817	ACGJ01002209	11370	15956	+	4587	Hypothetical protein	mrna	1
GL50581_1820	ACGJ01002209	18606	22862	+	4257	Kinase, NEK	mrna	1
GL50581_1827	ACGJ01002210	10737	14765	-	4029	SMC1 beta-like protein	mrna	1
GL50581_1845	ACGJ01002211	2429	3073	-	645	Hypothetical protein	mrna	1
GL50581_1856	ACGJ01002213	41288	42181	-	894	Ribosomal protein L5	mrna	1
GL50581_1868	ACGJ01002214	12768	13442	+	675	Hypothetical protein	mrna	1
GL50581_1875	ACGJ01002215	9384	11429	+	2046	Protein 21.1	mrna	1
GL50581_1876	ACGJ01002215	11495	13801	+	2307	Protein 21.1	mrna	1
GL50581_1878	ACGJ01002217	579	10835	+	10257	Hypothetical protein	mrna	1
GL50581_1888	ACGJ01002218	15938	17461	+	1524	Pseudouridylate synthase, putative	mrna	1
GL50581_1889	ACGJ01002218	17885	20989	-	3105	Kinase, NEK	mrna	1
GL50581_1893	ACGJ01002218	25304	27652	-	2349	Hypothetical protein	mrna	1
GL50581_1897	ACGJ01002222	5550	6323	-	774	Hypothetical protein	mrna	1
GL50581_1899	ACGJ01002222	7350	9584	-	2235	Kinase, NEK	mrna	1
GL50581_1918	ACGJ01002227	12604	14055	-	1452	Chaperone protein dnaJ	mrna	1
GL50581_1929	ACGJ01002227	32243	34780	+	2538	Heat-shock protein, putative	mrna	1
GL50581_1932	ACGJ01002231	843	8861	+	8019	Hypothetical protein	mrna	1
GL50581_1933	ACGJ01002231	8887	9876	+	990	Hypothetical protein	mrna	1
GL50581_1941	ACGJ01002234	414	9944	+	9531	Hypothetical protein	mrna	1
GL50581_1948	ACGJ01002237	4883	5860	+	978	Ser/Thr protein phosphatase PP1-alpha 2 catalytic subunit	mrna	1
GL50581_1972	ACGJ01002248	8935	9384	-	450	Ribosomal protein L27a	mrna	1
GL50581_1981	ACGJ01002248	21191	22450	+	1260	Nucleoporin autopeptidase-like protein	mrna	1
GL50581_2014	ACGJ01002258	28110	29402	+	1293	Transitional endoplasmic reticulum ATPase	mrna	1
GL50581_2031	ACGJ01002259	7943	11323	-	3381	VSP, putative	mrna	1
GL50581_2038	ACGJ01002262	2336	3025	+	690	Hypothetical protein	mrna	1
GL50581_2048	ACGJ01002263	11385	13694	+	2310	Tubulin tyrosine ligase	mrna	1
GL50581_2051	ACGJ01002263	17930	20197	+	2268	Protein 21.1	mrna	1
GL50581_2056	ACGJ01002264	1580	11344	+	9765	Chorein	mrna	1
GL50581_2063	ACGJ01002264	20051	22753	-	2703	Coiled-coil protein	mrna	1
GL50581_2069	ACGJ01002265	10166	11545	-	1380	Kinase, NEK	mrna	1
GL50581_2071	ACGJ01002266	4302	6530	+	2229	Hypothetical protein	mrna	1
GL50581_2072	ACGJ01002266	6567	10844	+	4278	Protein 21.1	mrna	1
GL50581_2078	ACGJ01002266	20317	21234	-	918	Hypothetical protein	mrna	1
GL50581_2081	ACGJ01002272	84	563	+	480	VSP	mrna	1
GL50581_2083	ACGJ01002272	1201	5601	-	4401	Hypothetical protein	mrna	1
GL50581_2085	ACGJ01002272	6592	7728	-	1137	Minor histocompatibility antigen H13	mrna	1
GL50581_2088	ACGJ01002272	10994	13516	+	2523	Hypothetical protein	mrna	1
GL50581_2098	ACGJ01002272	26819	29335	-	2517	Hypothetical protein	mrna	1
GL50581_2101	ACGJ01002272	33579	40796	+	7218	Hypothetical protein	mrna	1
GL50581_2103	ACGJ01002272	41830	44106	+	2277	Hypothetical protein	mrna	1
GL50581_2118	ACGJ01002272	63736	70095	-	6360	Hypothetical protein	mrna	1
GL50581_2124	ACGJ01002272	77044	77883	-	840	TFIIH P34	mrna	1
GL50581_2131	ACGJ01002272	90060	92024	-	1965	Phosphoenolpyruvate carboxykinase	mrna	1
GL50581_2135	ACGJ01002272	99142	102990	-	3849	Protein 21.1	mrna	1
GL50581_2146	ACGJ01002272	126293	128467	-	2175	Protein 21.1	mrna	1
GL50581_2155	ACGJ01002276	6360	8789	+	2430	Hypothetical protein	mrna	1
GL50581_2204	ACGJ01002280	17851	19386	-	1536	Topoisomerase I-related protein	mrna	1
GL50581_2224	ACGJ01002282	16215	17009	-	795	Molybdopterin biosynthesis MoeB protein	mrna	1
GL50581_2227	ACGJ01002282	21217	21912	+	696	Hypothetical protein	mrna	1
GL50581_2234	ACGJ01002282	27922	31596	-	3675	ATP-dependent RNA helicase A	mrna	1
GL50581_2239	ACGJ01002284	2740	3822	-	1083	Hypothetical protein	mrna	1
GL50581_2253	ACGJ01002286	9130	12606	-	3477	Protein 21.1	mrna	1
GL50581_2256	ACGJ01002286	15877	16995	-	1119	Heat shock protein HSP 90-alpha	mrna	1
GL50581_2262	ACGJ01002286	22557	25220	-	2664	Hypothetical protein	mrna	1
GL50581_2265	ACGJ01002287	2309	5104	+	2796	P115, putative	mrna	1
GL50581_2277	ACGJ01002287	23763	24329	+	567	ARF3	mrna	1
GL50581_2283	ACGJ01002287	32643	35516	+	2874	ABC transporter family protein	mrna	1
GL50581_2286	ACGJ01002289	186	1715	+	1530	Aminoacyl-histidine dipeptidase	mrna	1
GL50581_2290	ACGJ01002292	2463	3596	-	1134	Thiosulfate sulfurtransferase	mrna	1
GL50581_2298	ACGJ01002292	14580	17408	+	2829	Transcription factor, putative	mrna	1
GL50581_2330	ACGJ01002298	19580	20554	-	975	Heat shock protein HSP 90-alpha	mrna	1
GL50581_2338	ACGJ01002300	3010	9930	+	6921	Splicing factor-like protein, putative	mrna	1
GL50581_2343	ACGJ01002301	7074	8024	-	951	Carbamate kinase	mrna	1
GL50581_2358	ACGJ01002302	8543	10117	-	1575	Hypothetical protein	mrna	1
GL50581_2404	ACGJ01002311	14459	15685	-	1227	Hypothetical protein	mrna	1
GL50581_2408	ACGJ01002311	24438	26777	+	2340	Protein 21.1	mrna	1
GL50581_4644	ACGJ01002311	35678	35790	-	113	sRNA H/ACA-box	snorna	1
GL50581_2417	ACGJ01002313	688	1740	-	1053	Protein disulfide isomerase PDI4	mrna	1
GL50581_2453	ACGJ01002318	21388	25686	+	4299	Hypothetical protein	mrna	1
GL50581_2465	ACGJ01002319	3775	10020	+	6246	Hypothetical protein	mrna	1
GL50581_2488	ACGJ01002321	351	1814	-	1464	Hypothetical protein	mrna	1
GL50581_2489	ACGJ01002321	1826	2752	+	927	Hypothetical protein	mrna	1
GL50581_2495	ACGJ01002322	6	620	+	615	Alpha-2 giardin	mrna	1
GL50581_2505	ACGJ01002330	6022	11991	-	5970	RNA-directed RNA polymerase, putative	mrna	1
GL50581_2520	ACGJ01002331	5447	7186	-	1740	Histone acetyltransferase Elp3	mrna	1
GL50581_2534	ACGJ01002331	32013	35918	+	3906	Hypothetical protein	mrna	1
GL50581_2535	ACGJ01002331	35936	38275	-	2340	WD-40 repeat protein	mrna	1
GL50581_4661	ACGJ01002331	42258	42322	+	65	snoRNA C/D-box, putative	snorna	1
GL50581_2550	ACGJ01002332	19885	21984	+	2100	Hypothetical protein	mrna	1
GL50581_2552	ACGJ01002334	8119	9624	+	1506	26S protease regulatory subunit 6A	mrna	1
GL50581_2553	ACGJ01002334	9741	12221	-	2481	Kinesin-16	mrna	1
GL50581_2561	ACGJ01002335	5426	7060	-	1635	Transducin	mrna	1
GL50581_2581	ACGJ01002342	1154	8554	+	7401	Hypothetical protein	mrna	1
GL50581_2622	ACGJ01002349	17692	18936	-	1245	Variant-specific surface protein	mrna	1
GL50581_2634	ACGJ01002351	9910	10962	-	1053	Hypothetical protein	mrna	1
GL50581_2638	ACGJ01002351	13741	17664	-	3924	Protein 21.1	mrna	1
GL50581_2656	ACGJ01002358	8449	14019	-	5571	Hypothetical protein	mrna	1
GL50581_2667	ACGJ01002360	2637	4061	+	1425	Hypothetical protein	mrna	1
GL50581_2670	ACGJ01002360	9903	10352	-	450	Hypothetical protein	mrna	1
GL50581_2681	ACGJ01002365	20574	27116	+	6543	Hypothetical protein	mrna	1
GL50581_2689	ACGJ01002367	383	1159	-	777	Hypothetical protein	mrna	1
GL50581_2701	ACGJ01002372	2587	3801	-	1215	Prenyltransferase	mrna	1
GL50581_2708	ACGJ01002376	10025	10699	-	675	Hydroxyacylglutathione hydrolase	mrna	1
GL50581_2717	ACGJ01002384	2546	4411	-	1866	Glycyl-tRNA synthetase	mrna	1
GL50581_2719	ACGJ01002385	236	724	+	489	Hypothetical protein	mrna	1
GL50581_2721	ACGJ01002385	3447	5816	+	2370	Hypothetical protein	mrna	1
GL50581_2740	ACGJ01002392	3831	7163	+	3333	Hypothetical protein	mrna	1
GL50581_2756	ACGJ01002397	2063	4219	-	2157	Hypothetical protein	mrna	1
GL50581_2761	ACGJ01002401	821	7705	+	6885	Kinase, ULK	mrna	1
GL50581_2766	ACGJ01002401	11417	11746	+	330	Ribosomal protein S26	mrna	1
GL50581_2783	ACGJ01002404	8505	9668	+	1164	Hypothetical protein	mrna	1
GL50581_2786	ACGJ01002406	4484	5032	-	549	VSP	mrna	1
GL50581_2788	ACGJ01002407	1126	2163	+	1038	Synaptic glycoprotein SC2	mrna	1
GL50581_2798	ACGJ01002412	1497	3764	-	2268	Kinesin-9	mrna	1
GL50581_2811	ACGJ01002414	14288	15205	-	918	Ser/Thr phosphatase PP2A-2 catalytic subunit	mrna	1
GL50581_2814	ACGJ01002414	17513	18499	-	987	Hypothetical protein	mrna	1
GL50581_2820	ACGJ01002422	2701	5034	-	2334	Hypothetical protein	mrna	1
GL50581_4646	ACGJ01002422	30109	30168	-	60	sRNA C/D-box	snorna	1
GL50581_2844	ACGJ01002423	1998	3317	-	1320	Hypothetical protein	mrna	1
GL50581_2871	ACGJ01002425	1952	5452	+	3501	Hypothetical protein	mrna	1
GL50581_2890	ACGJ01002434	5639	7909	+	2271	Phosphatase	mrna	1
GL50581_2899	ACGJ01002435	11851	13014	-	1164	IFT complex B	mrna	1
GL50581_2915	ACGJ01002453	677	3610	+	2934	Kinase, NEK	mrna	1
GL50581_2925	ACGJ01002453	18513	19259	-	747	14-3-3 protein	mrna	1
GL50581_2935	ACGJ01002453	37290	39245	+	1956	Amino acid transporter family	mrna	1
GL50581_2953	ACGJ01002465	15008	15268	-	261	Hypothetical protein	mrna	1
GL50581_2961	ACGJ01002471	11124	12518	+	1395	Hypothetical protein	mrna	1
GL50581_2965	ACGJ01002473	12193	12735	-	543	Adenine phosphoribosyltransferase	mrna	1
GL50581_2967	ACGJ01002473	16362	18227	+	1866	Hypothetical protein	mrna	1
GL50581_2981	ACGJ01002473	32777	33424	-	648	Hypothetical protein	mrna	1
GL50581_2988	ACGJ01002477	3373	6633	-	3261	Coiled-coil protein	mrna	1
GL50581_2990	ACGJ01002478	1527	5021	-	3495	Protein 21.1	mrna	1
GL50581_2999	ACGJ01002479	3123	3860	-	738	Hypothetical protein	mrna	1
GL50581_3043	ACGJ01002501	6224	6586	-	363	Hypothetical protein	mrna	1
GL50581_3047	ACGJ01002511	3669	6551	-	2883	WD-40 repeat protein	mrna	1
GL50581_3051	ACGJ01002513	3971	7444	-	3474	Ubiquitin-protein ligase E3A	mrna	1
GL50581_3059	ACGJ01002526	2959	9996	-	7038	Hypothetical protein	mrna	1
GL50581_3072	ACGJ01002527	3860	5626	+	1767	Kinase, NEK	mrna	1
GL50581_3099	ACGJ01002558	3918	5738	-	1821	Hypothetical protein	mrna	1
GL50581_3102	ACGJ01002558	10130	11059	+	930	Hypothetical protein	mrna	1
GL50581_3116	ACGJ01002567	672	1208	+	537	Hypothetical protein	mrna	1
GL50581_3118	ACGJ01002568	1641	5039	+	3399	Protein 21.1, putative	mrna	1
GL50581_3153	ACGJ01002589	9827	12352	+	2526	Hypothetical protein	mrna	1
GL50581_3158	ACGJ01002595	39	1361	-	1323	Hypothetical protein	mrna	1
GL50581_3161	ACGJ01002595	3770	6685	+	2916	Protein 21.1	mrna	1
GL50581_3174	ACGJ01002610	4924	5730	+	807	Delta giardin	mrna	1
GL50581_3184	ACGJ01002611	15338	15886	+	549	Ribosomal protein L12	mrna	1
GL50581_3198	ACGJ01002662	6755	9304	+	2550	Hypothetical protein	mrna	1
GL50581_3208	ACGJ01002664	36	2303	+	2268	Kinase, NEK	mrna	1
GL50581_3213	ACGJ01002683	9789	11426	+	1638	Hypothetical protein	mrna	1
GL50581_3216	ACGJ01002683	15173	15907	+	735	Ribosomal protein SA	mrna	1
GL50581_3227	ACGJ01002726	3050	4918	-	1869	Kinase, CMGC CMGC-GL1	mrna	1
GL50581_3239	ACGJ01002726	44238	45905	+	1668	Pyruvate kinase	mrna	1
GL50581_3240	ACGJ01002726	46667	49849	-	3183	TFIIH basal transcription factor complex helicase subunit	mrna	1
GL50581_3243	ACGJ01002726	54209	55849	+	1641	Hypothetical protein	mrna	1
GL50581_3247	ACGJ01002726	61532	69706	-	8175	Kinase, CAMKK	mrna	1
GL50581_3248	ACGJ01002726	69778	74937	+	5160	Hypothetical protein	mrna	1
GL50581_3257	ACGJ01002726	91057	92175	-	1119	Hypothetical protein	mrna	1
GL50581_3278	ACGJ01002726	123268	125628	-	2361	Protein 21.1	mrna	1
GL50581_3311	ACGJ01002748	30957	34313	-	3357	Spastin	mrna	1
GL50581_3316	ACGJ01002748	39409	41322	+	1914	Hypothetical protein	mrna	1
GL50581_3332	ACGJ01002771	17615	21025	+	3411	Hypothetical protein	mrna	1
GL50581_3340	ACGJ01002837	1301	2221	+	921	Rep protein, putative	mrna	1
GL50581_3363	ACGJ01002858	34774	43848	+	9075	Hypothetical protein	mrna	1
GL50581_3365	ACGJ01002858	44998	47118	-	2121	WD-40 repeat protein family	mrna	1
GL50581_3384	ACGJ01002882	2751	3398	-	648	ER lumen protein retaining receptor	mrna	1
GL50581_3386	ACGJ01002882	9588	9938	+	351	Protein disulfide isomerase PDI5	mrna	1
GL50581_3418	ACGJ01002887	37422	38270	+	849	Hypothetical protein	mrna	1
GL50581_3429	ACGJ01002888	3068	3667	-	600	Ribosomal protein S11	mrna	1
GL50581_3433	ACGJ01002888	20069	21067	-	999	Kinase, NEK	mrna	1
GL50581_3434	ACGJ01002888	20982	21788	-	807	Hypothetical protein	mrna	1
GL50581_3441	ACGJ01002889	7605	9029	+	1425	Hypothetical protein	mrna	1
GL50581_3442	ACGJ01002889	9094	10089	-	996	Malate dehydrogenase	mrna	1
GL50581_3443	ACGJ01002889	10674	15284	+	4611	Hypothetical protein	mrna	1
GL50581_3448	ACGJ01002890	3563	4486	-	924	Hypothetical protein	mrna	1
GL50581_3463	ACGJ01002891	8064	8438	+	375	Ribosomal protein L35	mrna	1
GL50581_3476	ACGJ01002891	20459	22051	+	1593	Hypothetical protein	mrna	1
GL50581_3477	ACGJ01002891	22226	25954	+	3729	Hypothetical protein	mrna	1
GL50581_3478	ACGJ01002891	25960	26772	+	813	Hypothetical protein	mrna	1
GL50581_3480	ACGJ01002891	28731	29849	+	1119	VSP	mrna	1
GL50581_3490	ACGJ01002892	16755	21500	+	4746	Protein 21.1	mrna	1
GL50581_3493	ACGJ01002892	24450	29045	+	4596	Long chain fatty acid CoA ligase 5	mrna	1
GL50581_3500	ACGJ01002892	53912	55648	+	1737	Hypothetical protein	mrna	1
GL50581_3511	ACGJ01002893	15467	15829	+	363	Ribosomal protein L34	mrna	1
GL50581_3529	ACGJ01002893	42213	43682	-	1470	Protein 21.1	mrna	1
GL50581_3533	ACGJ01002893	52505	54808	+	2304	Hypothetical protein	mrna	1
GL50581_4649	ACGJ01002895	16187	16304	-	118	sRNA H/ACA-box	snorna	1
GL50581_3602	ACGJ01002896	27694	28068	-	375	Histone H2A	mrna	1
GL50581_3606	ACGJ01002897	14578	16266	-	1689	Dipeptidyl-peptidase I precursor	mrna	1
GL50581_3618	ACGJ01002898	17989	20583	+	2595	Hypothetical protein	mrna	1
GL50581_3622	ACGJ01002900	4220	6196	+	1977	DEAD box RNA helicase Vasa	mrna	1
GL50581_3623	ACGJ01002900	6221	8311	+	2091	Dual specificity phosphatase, catalytic	mrna	1
GL50581_3641	ACGJ01002901	47164	49227	-	2064	Hypothetical protein	mrna	1
GL50581_3643	ACGJ01002901	50757	51263	+	507	Hypothetical protein	mrna	1
GL50581_3658	ACGJ01002902	15183	17387	-	2205	Hypothetical protein	mrna	1
GL50581_3663	ACGJ01002902	21615	23783	+	2169	Cell division control protein 48	mrna	1
GL50581_3679	ACGJ01002903	12576	14075	-	1500	Hypothetical protein	mrna	1
GL50581_3684	ACGJ01002903	18564	20537	-	1974	Hypothetical protein	mrna	1
GL50581_3686	ACGJ01002903	22034	27331	-	5298	Hypothetical protein	mrna	1
GL50581_3690	ACGJ01002903	29250	35807	-	6558	Kinase	mrna	1
GL50581_3697	ACGJ01002904	8939	11551	-	2613	AAA family ATPase	mrna	1
GL50581_3700	ACGJ01002904	14539	17367	+	2829	Hypothetical protein	mrna	1
GL50581_3707	ACGJ01002904	30679	31497	+	819	Hypothetical protein	mrna	1
GL50581_3752	ACGJ01002906	22972	23826	+	855	Hypothetical protein	mrna	1
GL50581_3760	ACGJ01002906	39798	40253	+	456	Hypothetical protein	mrna	1
GL50581_3771	ACGJ01002906	58246	61938	+	3693	Hypothetical protein	mrna	1
GL50581_3775	ACGJ01002907	228	4310	+	4083	Hypothetical protein	mrna	1
GL50581_3776	ACGJ01002908	1486	3750	+	2265	Hypothetical protein	mrna	1
GL50581_3777	ACGJ01002908	3761	6379	-	2619	Coiled-coil protein	mrna	1
GL50581_3794	ACGJ01002910	6826	13635	-	6810	Hypothetical protein	mrna	1
GL50581_3799	ACGJ01002910	17906	18439	+	534	Hypothetical protein	mrna	1
GL50581_3815	ACGJ01002910	43587	44645	-	1059	Arsenical pump-driving ATPase	mrna	1
GL50581_3821	ACGJ01002911	9506	14050	-	4545	Hypothetical protein	mrna	1
GL50581_3842	ACGJ01002911	40857	43340	+	2484	Hypothetical protein	mrna	1
GL50581_3858	ACGJ01002912	25315	27153	+	1839	Chaperone protein dnaJ	mrna	1
GL50581_3859	ACGJ01002912	27401	32629	-	5229	Hypothetical protein	mrna	1
GL50581_3871	ACGJ01002913	14594	18664	-	4071	Coiled-coil protein	mrna	1
GL50581_3886	ACGJ01002913	36477	38750	-	2274	Cleavage and polyadenylation specificity factor, 73 kDa subunit	mrna	1
GL50581_3894	ACGJ01002913	48267	51509	-	3243	Kinase, NEK	mrna	1
GL50581_3898	ACGJ01002913	54958	57090	+	2133	Type II inositol-1,4,5-trisphosphate 5-phosphatase precursor	mrna	1
GL50581_3900	ACGJ01002913	59433	61052	-	1620	Sentrin specific protease, putative	mrna	1
GL50581_3902	ACGJ01002914	465	4799	-	4335	Coiled-coil protein	mrna	1
GL50581_3904	ACGJ01002914	8549	9817	-	1269	Hypothetical protein	mrna	1
GL50581_3908	ACGJ01002914	15403	16098	-	696	Hypothetical protein	mrna	1
GL50581_3921	ACGJ01002915	7081	11316	-	4236	Hypothetical protein	mrna	1
GL50581_4652	ACGJ01002915	13381	13449	-	69	sRNA C/D-box	snorna	1
GL50581_3933	ACGJ01002915	26312	26887	-	576	Adenylate kinase	mrna	1
GL50581_3948	ACGJ01002916	14442	16679	+	2238	Hypothetical protein	mrna	1
GL50581_3959	ACGJ01002917	5456	8815	-	3360	Coiled-coil protein	mrna	1
GL50581_3975	ACGJ01002917	41525	42511	-	987	Hypothetical protein	mrna	1
GL50581_3990	ACGJ01002917	75400	77949	+	2550	Hypothetical protein	mrna	1
GL50581_3994	ACGJ01002917	86739	87563	-	825	Protein 21.1	mrna	1
GL50581_3999	ACGJ01002917	98472	100031	-	1560	Hypothetical protein	mrna	1
GL50581_4000	ACGJ01002917	100084	101799	+	1716	Hypothetical protein	mrna	1
GL50581_4017	ACGJ01002917	136045	136407	-	363	Translation initiation inhibitor	mrna	1
GL50581_4022	ACGJ01002918	6272	8719	-	2448	Hypothetical protein	mrna	1
GL50581_4027	ACGJ01002918	20668	21345	-	678	Giardia trophozoite antigen GTA-2	mrna	1
GL50581_4028	ACGJ01002918	21462	23480	-	2019	IFT complex B	mrna	1
GL50581_4030	ACGJ01002918	25556	26917	-	1362	Glutathione synthetase, putative	mrna	1
GL50581_4034	ACGJ01002918	28820	30613	+	1794	Hypothetical protein	mrna	1
GL50581_4035	ACGJ01002918	30752	31690	-	939	Hypothetical protein	mrna	1
GL50581_4038	ACGJ01002918	34254	41150	+	6897	Dynein heavy chain	mrna	1
GL50581_4039	ACGJ01002918	41169	43106	+	1938	Hypothetical protein	mrna	1
GL50581_4065	ACGJ01002919	9904	15918	-	6015	Hypothetical protein	mrna	1
GL50581_4078	ACGJ01002919	41882	42319	+	438	Ribose 5-phosphate isomerase	mrna	1
GL50581_4090	ACGJ01002920	3456	6380	-	2925	Hypothetical protein	mrna	1
GL50581_4091	ACGJ01002920	6522	7001	+	480	Ribosomal protein L21	mrna	1
GL50581_4099	ACGJ01002920	20850	25250	-	4401	Hypothetical protein	mrna	1
GL50581_4108	ACGJ01002920	37937	43432	+	5496	Coiled-coil protein	mrna	1
GL50581_4119	ACGJ01002920	66650	74395	-	7746	Kinase, NEK	mrna	1
GL50581_4124	ACGJ01002920	86050	89865	+	3816	Hypothetical protein	mrna	1
GL50581_4162	ACGJ01002922	37600	37968	-	369	Hypothetical protein	mrna	1
GL50581_4165	ACGJ01002922	42410	43780	-	1371	Hypothetical protein	mrna	1
GL50581_4171	ACGJ01002922	52370	53617	+	1248	Hypothetical protein	mrna	1
GL50581_4202	ACGJ01002923	54627	56786	+	2160	Hypothetical protein	mrna	1
GL50581_4224	ACGJ01002923	94261	97434	-	3174	Kinesin-4	mrna	1
GL50581_4240	ACGJ01002924	1001	2749	+	1749	Hypothetical protein	mrna	1
GL50581_4247	ACGJ01002924	29205	30155	+	951	Ribosomal protein L4	mrna	1
GL50581_4253	ACGJ01002924	35384	42832	+	7449	Hypothetical protein	mrna	1
GL50581_4262	ACGJ01002924	57805	60243	-	2439	Leucine-rich repeat protein	mrna	1
GL50581_4272	ACGJ01002924	78501	82040	-	3540	Protein 21.1	mrna	1
GL50581_4274	ACGJ01002924	86473	88113	-	1641	Hypothetical protein	mrna	1
GL50581_4294	ACGJ01002925	29363	30232	-	870	Hypothetical protein	mrna	1
GL50581_4312	ACGJ01002925	54546	57455	+	2910	Alanyl-tRNA synthetase	mrna	1
GL50581_4345	ACGJ01002927	6973	9000	-	2028	Kinase, NEK	mrna	1
GL50581_4347	ACGJ01002927	12154	13617	+	1464	Hypothetical protein	mrna	1
GL50581_4348	ACGJ01002927	14098	16395	-	2298	Vacuolar protein sorting 35	mrna	1
GL50581_4357	ACGJ01002927	28168	28773	-	606	RNA polymerase II subunit Rpb5b	mrna	1
GL50581_4368	ACGJ01002927	46916	50050	-	3135	Protein 21.1	mrna	1
GL50581_4379	ACGJ01002927	66644	69391	+	2748	Protein 21.1	mrna	1
GL50581_4387	ACGJ01002927	87056	88456	+	1401	Kinase, NEK	mrna	1
GL50581_4388	ACGJ01002927	88499	94858	+	6360	Axoneme-associated protein GASP-180	mrna	1
GL50581_4395	ACGJ01002927	118657	124209	+	5553	Protein 21.1	mrna	1
GL50581_4396	ACGJ01002927	124238	127789	+	3552	Protein 21.1	mrna	1
GL50581_4414	ACGJ01002928	17184	18341	-	1158	Polyadenylate-binding protein, putative	mrna	1
GL50581_4441	ACGJ01002928	70610	72766	+	2157	Kinesin-2	mrna	1
GL50581_4445	ACGJ01002928	74637	79625	-	4989	Hypothetical protein	mrna	1
GL50581_4455	ACGJ01002928	93835	96717	-	2883	WD-repeat membrane protein, putative	mrna	1
GL50581_4457	ACGJ01002928	97121	97615	+	495	Hypothetical protein	mrna	1
GL50581_4466	ACGJ01002928	116743	118251	-	1509	Nucleolar protein NOP5	mrna	1
GL50581_4483	ACGJ01002929	23253	24833	+	1581	Hypothetical protein	mrna	1
GL50581_4485	ACGJ01002929	29084	30979	+	1896	Protein 21.1	mrna	1
GL50581_4488	ACGJ01002929	34534	36894	+	2361	Hypothetical protein	mrna	1
GL50581_4496	ACGJ01002929	46571	47920	-	1350	NADP-specific glutamate dehydrogenase	mrna	1
GL50581_4498	ACGJ01002929	49052	65233	-	16182	Dynein heavy chain	mrna	1
GL50581_4514	ACGJ01002929	97292	98086	-	795	Zinc finger domain-containing protein	mrna	1
GL50581_4517	ACGJ01002930	2043	2780	-	738	Yip1 protein	mrna	1
GL50581_4519	ACGJ01002930	3575	11353	-	7779	Hypothetical protein	mrna	1
GL50581_4521	ACGJ01002930	12964	15021	-	2058	Amino acid transporter family	mrna	1
GL50581_4529	ACGJ01002930	26168	27511	-	1344	26S proteasome ATPase subunit S4, putative	mrna	1
GL50581_4532	ACGJ01002930	30013	30948	-	936	Gamma giardin	mrna	1
GL50581_4533	ACGJ01002930	32312	34198	-	1887	Kinase, NEK	mrna	1
GL50581_4555	ACGJ01002931	23162	24052	+	891	Sec13	mrna	1
GL50581_4556	ACGJ01002931	24246	26375	+	2130	Kinase, NEK	mrna	1
GL50581_4561	ACGJ01002931	51617	55609	+	3993	Hypothetical protein	mrna	1
GL50581_1	ACGJ01000002	317	1540	-	1224	VSP	mrna	0
GL50581_3	ACGJ01000004	19	375	+	357	Reverse transcriptase/endonuclease, putative	mrna	0
GL50581_4	ACGJ01000009	518	967	+	450	Hypothetical protein	mrna	0
GL50581_5	ACGJ01000014	121	1911	-	1791	VSP	mrna	0
GL50581_6	ACGJ01000037	149	832	-	684	Protein 21.1	mrna	0
GL50581_7	ACGJ01000038	988	1902	+	915	Hypothetical protein	mrna	0
GL50581_8	ACGJ01000072	121	984	+	864	Kinase, NEK	mrna	0
GL50581_9	ACGJ01000078	843	2555	-	1713	Hypothetical protein	mrna	0
GL50581_11	ACGJ01000078	2606	6994	+	4389	Kinase, NEK	mrna	0
GL50581_14	ACGJ01000078	8985	10253	-	1269	Hypothetical protein	mrna	0
GL50581_15	ACGJ01000078	10366	11649	-	1284	Hypothetical protein	mrna	0
GL50581_18	ACGJ01000078	13071	16904	-	3834	Hypothetical protein	mrna	0
GL50581_19	ACGJ01000078	16989	18641	+	1653	Hypothetical protein	mrna	0
GL50581_21	ACGJ01000078	22442	23347	-	906	WD-40 repeat protein	mrna	0
GL50581_22	ACGJ01000078	23439	24017	-	579	UBC3	mrna	0
GL50581_23	ACGJ01000078	24114	24656	+	543	Programmed cell death protein-like protein	mrna	0
GL50581_24	ACGJ01000078	24775	26184	-	1410	Hypothetical protein	mrna	0
GL50581_26	ACGJ01000078	35899	37173	+	1275	Hypothetical protein	mrna	0
GL50581_27	ACGJ01000078	37168	39996	-	2829	Protein 21.1	mrna	0
GL50581_28	ACGJ01000078	40245	44255	+	4011	Potassium-transporting ATPase alpha chain 1	mrna	0
GL50581_29	ACGJ01000078	44312	45394	-	1083	Hypothetical protein	mrna	0
GL50581_30	ACGJ01000078	45412	48300	+	2889	Hypothetical protein	mrna	0
GL50581_32	ACGJ01000089	2864	10744	+	7881	Hypothetical protein	mrna	0
GL50581_33	ACGJ01000089	10858	11412	+	555	Hypothetical protein	mrna	0
GL50581_34	ACGJ01000089	11434	12048	+	615	RabD	mrna	0
GL50581_35	ACGJ01000089	12192	13874	-	1683	Hypothetical protein	mrna	0
GL50581_36	ACGJ01000089	15033	16451	-	1419	Hypothetical protein	mrna	0
GL50581_38	ACGJ01000089	18926	20932	+	2007	Hypothetical protein	mrna	0
GL50581_39	ACGJ01000089	21007	21801	-	795	Hypothetical protein	mrna	0
GL50581_41	ACGJ01000089	26933	27229	+	297	Hypothetical protein	mrna	0
GL50581_42	ACGJ01000089	27455	29623	+	2169	Hypothetical protein	mrna	0
GL50581_43	ACGJ01000089	29586	31097	-	1512	Hypothetical protein	mrna	0
GL50581_44	ACGJ01000089	31594	32706	+	1113	Hypothetical protein	mrna	0
GL50581_45	ACGJ01000089	32740	34032	-	1293	Hypothetical protein	mrna	0
GL50581_46	ACGJ01000089	34317	34610	+	294	CCAAT-binding transcription factor subunit A	mrna	0
GL50581_50	ACGJ01000089	46026	46883	+	858	Hypothetical protein	mrna	0
GL50581_52	ACGJ01000089	49782	57176	-	7395	Hypothetical protein	mrna	0
GL50581_53	ACGJ01000089	57231	58259	+	1029	Hypothetical protein	mrna	0
GL50581_55	ACGJ01000089	59781	60785	+	1005	Eukaryotic translation initiation factor 2 alpha subunit	mrna	0
GL50581_56	ACGJ01000089	60880	62382	+	1503	Hypothetical protein	mrna	0
GL50581_57	ACGJ01000089	62609	63559	+	951	Histidinol-phosphatase, putative	mrna	0
GL50581_58	ACGJ01000089	63592	64383	+	792	Hypothetical protein	mrna	0
GL50581_59	ACGJ01000089	64420	64956	-	537	Hypothetical protein	mrna	0
GL50581_60	ACGJ01000089	65014	65667	+	654	Proteasome subunit beta type 4 precursor	mrna	0
GL50581_61	ACGJ01000089	66088	67671	-	1584	Hypothetical protein	mrna	0
GL50581_62	ACGJ01000096	342	1076	-	735	Hypothetical protein	mrna	0
GL50581_63	ACGJ01000111	801	1319	+	519	UBC2, putative	mrna	0
GL50581_64	ACGJ01000111	1502	5005	+	3504	Hypothetical protein	mrna	0
GL50581_65	ACGJ01000111	5119	6588	-	1470	Ser/Thr protein kinase pkwA, putative	mrna	0
GL50581_66	ACGJ01000111	6689	7096	+	408	Hypothetical protein	mrna	0
GL50581_67	ACGJ01000111	7221	10511	+	3291	Hypothetical protein	mrna	0
GL50581_68	ACGJ01000111	10590	10775	-	186	Hypothetical protein	mrna	0
GL50581_70	ACGJ01000111	17356	18378	+	1023	Nuclear LIM interactor-interacting factor 1	mrna	0
GL50581_71	ACGJ01000111	18405	18728	+	324	Dynein light chain	mrna	0
GL50581_72	ACGJ01000111	18826	19149	+	324	Dynein light chain	mrna	0
GL50581_73	ACGJ01000111	19335	19631	-	297	Hypothetical protein	mrna	0
GL50581_74	ACGJ01000111	19781	20077	-	297	Hypothetical protein	mrna	0
GL50581_75	ACGJ01000111	20120	22768	-	2649	Kinase, NEK	mrna	0
GL50581_76	ACGJ01000111	22819	26100	+	3282	Neurogenic locus notch-like protein	mrna	0
GL50581_77	ACGJ01000111	26118	26771	-	654	Hypothetical protein	mrna	0
GL50581_79	ACGJ01000111	27964	28422	+	459	Hypothetical protein	mrna	0
GL50581_80	ACGJ01000111	28593	34148	-	5556	Coiled-coil protein	mrna	0
GL50581_81	ACGJ01000111	34251	36692	+	2442	Kinase, NEK	mrna	0
GL50581_82	ACGJ01000111	36705	37568	-	864	Hypothetical protein	mrna	0
GL50581_85	ACGJ01000111	46313	48775	-	2463	High cysteine membrane protein Group 4	mrna	0
GL50581_87	ACGJ01000112	4181	6652	+	2472	Protein 21.1	mrna	0
GL50581_88	ACGJ01000112	6656	7672	-	1017	Phosphatidyl synthase	mrna	0
GL50581_90	ACGJ01000112	9563	10390	+	828	Hypothetical protein	mrna	0
GL50581_91	ACGJ01000112	10387	10767	-	381	U6 snRNA-associated Sm-like protein LSm3, putative	mrna	0
GL50581_92	ACGJ01000112	11235	11996	-	762	Hypothetical protein	mrna	0
GL50581_93	ACGJ01000112	12049	13341	+	1293	Met-10 protein	mrna	0
GL50581_94	ACGJ01000112	13344	16361	-	3018	NOD3 protein, putative	mrna	0
GL50581_95	ACGJ01000112	16447	17073	-	627	Hypothetical protein	mrna	0
GL50581_96	ACGJ01000112	17213	19366	+	2154	Protein 21.1	mrna	0
GL50581_98	ACGJ01000112	20861	22678	-	1818	Nitric oxide synthase, inducible	mrna	0
GL50581_99	ACGJ01000112	22709	24571	-	1863	CTP synthase	mrna	0
GL50581_100	ACGJ01000120	970	1680	+	711	Hypothetical protein	mrna	0
GL50581_101	ACGJ01000123	1462	3831	+	2370	Hypothetical protein	mrna	0
GL50581_102	ACGJ01000123	3941	8038	-	4098	Cation-transporting ATPase 2, putative	mrna	0
GL50581_103	ACGJ01000123	8120	9001	-	882	Hypothetical protein	mrna	0
GL50581_104	ACGJ01000123	9055	9588	-	534	PAP2 dolichyldiphosphatase, putative	mrna	0
GL50581_105	ACGJ01000123	9956	10504	-	549	Hypothetical protein	mrna	0
GL50581_108	ACGJ01000123	18995	19564	-	570	Hypothetical protein	mrna	0
GL50581_109	ACGJ01000123	19621	21042	-	1422	Hypothetical protein	mrna	0
GL50581_110	ACGJ01000123	21148	21975	+	828	Hypothetical protein	mrna	0
GL50581_113	ACGJ01000123	42965	46513	-	3549	NEK-like kinase protein	mrna	0
GL50581_114	ACGJ01000123	46734	47225	+	492	Hypothetical protein	mrna	0
GL50581_115	ACGJ01000123	47357	48568	-	1212	Hypothetical protein	mrna	0
GL50581_116	ACGJ01000134	361	996	+	636	Hypothetical protein	mrna	0
GL50581_117	ACGJ01000134	999	2348	-	1350	Hypothetical protein	mrna	0
GL50581_118	ACGJ01000134	2480	3313	+	834	Zinc finger domain-containing protein	mrna	0
GL50581_119	ACGJ01000134	3310	8580	-	5271	Hypothetical protein	mrna	0
GL50581_120	ACGJ01000134	8577	8951	-	375	Hypothetical protein	mrna	0
GL50581_122	ACGJ01000134	15651	20177	-	4527	Kinase, AGC MAST	mrna	0
GL50581_123	ACGJ01000166	261	1052	+	792	5'-methylthioadenosine nucleosidase, S-adenosylhomocysteine nucleosidase	mrna	0
GL50581_124	ACGJ01000166	1060	2388	-	1329	Hypothetical protein	mrna	0
GL50581_127	ACGJ01000166	5091	5801	+	711	Hypothetical protein	mrna	0
GL50581_128	ACGJ01000166	5890	7596	+	1707	Phospholipase B	mrna	0
GL50581_129	ACGJ01000166	7658	8389	-	732	ARL protein, putative	mrna	0
GL50581_130	ACGJ01000166	8625	9530	-	906	Hypothetical protein	mrna	0
GL50581_131	ACGJ01000166	9596	10891	+	1296	Hypothetical protein	mrna	0
GL50581_132	ACGJ01000166	10949	11839	-	891	Hypothetical protein	mrna	0
GL50581_133	ACGJ01000166	11895	12518	+	624	Hypothetical protein	mrna	0
GL50581_134	ACGJ01000166	12708	14534	-	1827	Hypothetical protein	mrna	0
GL50581_136	ACGJ01000166	17926	18120	-	195	Hypothetical protein	mrna	0
GL50581_137	ACGJ01000166	18167	19090	-	924	Kinase, NEK	mrna	0
GL50581_138	ACGJ01000166	19105	20610	+	1506	Hypothetical protein	mrna	0
GL50581_139	ACGJ01000166	20778	23747	+	2970	Protein 21.1	mrna	0
GL50581_140	ACGJ01000166	23783	24514	+	732	Ribonuclease HI, large sub	mrna	0
GL50581_141	ACGJ01000166	24597	29195	+	4599	Hypothetical protein	mrna	0
GL50581_142	ACGJ01000166	29208	29777	-	570	Hypothetical protein	mrna	0
GL50581_145	ACGJ01000166	36973	38691	-	1719	Signal recognition particle receptor	mrna	0
GL50581_147	ACGJ01000166	42067	43074	-	1008	Hypothetical protein	mrna	0
GL50581_148	ACGJ01000166	43103	43660	-	558	ERP2	mrna	0
GL50581_149	ACGJ01000166	43738	46098	+	2361	Hypothetical protein	mrna	0
GL50581_150	ACGJ01000166	46158	48935	-	2778	Protein 21.1	mrna	0
GL50581_151	ACGJ01000166	49103	51274	-	2172	Protein 21.1	mrna	0
GL50581_152	ACGJ01000166	51306	54437	-	3132	Protein 21.1	mrna	0
GL50581_153	ACGJ01000166	55000	55653	+	654	Hypothetical protein	mrna	0
GL50581_154	ACGJ01000166	55697	58306	+	2610	Hypothetical protein	mrna	0
GL50581_157	ACGJ01000188	589	1146	+	558	Hypothetical protein	mrna	0
GL50581_159	ACGJ01000208	2313	3224	-	912	Cathepsin B precursor	mrna	0
GL50581_160	ACGJ01000219	1029	1904	+	876	S-adenosylmethionine-dependent methyltransferase, putative	mrna	0
GL50581_161	ACGJ01000219	1938	3791	-	1854	Serine/Threonine protein phosphatase, putative	mrna	0
GL50581_162	ACGJ01000219	3931	4950	+	1020	Hypothetical protein	mrna	0
GL50581_163	ACGJ01000219	4978	8613	+	3636	Hypothetical protein	mrna	0
GL50581_164	ACGJ01000219	8634	9413	-	780	Hypothetical protein	mrna	0
GL50581_165	ACGJ01000219	10300	11085	+	786	Hypothetical protein	mrna	0
GL50581_166	ACGJ01000219	11075	12658	-	1584	Hypothetical protein	mrna	0
GL50581_167	ACGJ01000219	12775	13686	+	912	Hypothetical protein	mrna	0
GL50581_168	ACGJ01000219	13772	15805	+	2034	High cysteine protein	mrna	0
GL50581_169	ACGJ01000219	15962	16648	+	687	Hypothetical protein	mrna	0
GL50581_170	ACGJ01000219	16659	17231	+	573	Hypothetical protein	mrna	0
GL50581_171	ACGJ01000230	3119	4780	-	1662	Dihydrouridine synthase, putative	mrna	0
GL50581_172	ACGJ01000230	4939	7149	-	2211	Hypothetical protein	mrna	0
GL50581_173	ACGJ01000230	7211	8473	-	1263	Hypothetical protein	mrna	0
GL50581_175	ACGJ01000230	13616	16189	-	2574	Hypothetical protein	mrna	0
GL50581_177	ACGJ01000230	16301	20230	-	3930	Phospholipid-transporting ATPase IA, putative	mrna	0
GL50581_178	ACGJ01000230	20328	21392	-	1065	Hypothetical protein	mrna	0
GL50581_179	ACGJ01000230	22032	23744	+	1713	Hypothetical protein	mrna	0
GL50581_180	ACGJ01000232	334	879	+	546	Hypothetical protein	mrna	0
GL50581_181	ACGJ01000252	1487	2026	+	540	RER1-like protein-retention of ER protein	mrna	0
GL50581_182	ACGJ01000252	2128	4110	+	1983	Protein 21.1	mrna	0
GL50581_184	ACGJ01000252	6444	7211	+	768	Ser/Thr protein kinase	mrna	0
GL50581_186	ACGJ01000263	4244	6709	+	2466	Protein 21.1	mrna	0
GL50581_187	ACGJ01000263	6698	8179	-	1482	Hypothetical protein	mrna	0
GL50581_189	ACGJ01000263	9165	9884	-	720	Isoamyl acetate-hydrolyzing esterase 1 protein	mrna	0
GL50581_191	ACGJ01000263	22921	24510	-	1590	Hypothetical protein	mrna	0
GL50581_192	ACGJ01000263	24679	25986	+	1308	Protein 21.1	mrna	0
GL50581_193	ACGJ01000263	26142	26585	+	444	Calmodulin	mrna	0
GL50581_196	ACGJ01000274	246	776	+	531	Hypothetical protein	mrna	0
GL50581_197	ACGJ01000285	147	524	+	378	VSP	mrna	0
GL50581_198	ACGJ01000296	376	1293	+	918	Hypothetical protein	mrna	0
GL50581_200	ACGJ01000296	6964	8100	-	1137	Hypothetical protein	mrna	0
GL50581_201	ACGJ01000296	8469	9335	-	867	Hypothetical protein	mrna	0
GL50581_202	ACGJ01000296	9384	9890	-	507	Hypothetical protein	mrna	0
GL50581_203	ACGJ01000296	9966	10526	+	561	4-methyl-5-thiazole monophosphate biosynthesis enzyme	mrna	0
GL50581_204	ACGJ01000296	10577	10972	+	396	Cytochrome B5, outer mitochondrial membrane	mrna	0
GL50581_205	ACGJ01000296	11022	12410	+	1389	Hypothetical protein	mrna	0
GL50581_206	ACGJ01000307	2264	2950	+	687	Hypothetical protein	mrna	0
GL50581_4663	ACGJ01000307	2941	3046	-	106	U5 snRNA, putative	snrna	0
GL50581_207	ACGJ01000307	2961	4754	+	1794	Hypothetical protein	mrna	0
GL50581_208	ACGJ01000307	4981	6210	-	1230	Hypothetical protein	mrna	0
GL50581_209	ACGJ01000307	6278	8602	+	2325	Hypothetical protein	mrna	0
GL50581_210	ACGJ01000307	8683	9642	-	960	Hypothetical protein	mrna	0
GL50581_212	ACGJ01000318	2487	3290	-	804	Hypothetical protein	mrna	0
GL50581_213	ACGJ01000318	3446	6238	+	2793	DNA repair and recombination protein Rhp26p	mrna	0
GL50581_214	ACGJ01000318	6204	6869	-	666	Hypothetical protein	mrna	0
GL50581_215	ACGJ01000318	6882	7481	+	600	Hypothetical protein	mrna	0
GL50581_216	ACGJ01000318	7563	9584	-	2022	Protein F54C1.5	mrna	0
GL50581_217	ACGJ01000318	9638	10165	-	528	Hypothetical protein	mrna	0
GL50581_218	ACGJ01000318	10263	12182	-	1920	Coiled-coil protein	mrna	0
GL50581_219	ACGJ01000318	12237	16391	+	4155	Hypothetical protein	mrna	0
GL50581_220	ACGJ01000318	16324	17637	-	1314	Hypothetical protein	mrna	0
GL50581_221	ACGJ01000318	17647	22569	+	4923	Hypothetical protein	mrna	0
GL50581_222	ACGJ01000319	102	1196	+	1095	Kinase, NEK	mrna	0
GL50581_223	ACGJ01000329	150	665	-	516	Hypothetical protein	mrna	0
GL50581_224	ACGJ01000362	1615	3252	-	1638	Kinase, CMGC CDKL	mrna	0
GL50581_4664	ACGJ01000362	2873	3005	-	133	U4 snRNA, putative	snrna	0
GL50581_225	ACGJ01000362	3374	4993	-	1620	Protein 21.1	mrna	0
GL50581_226	ACGJ01000362	5177	5689	+	513	Hypothetical protein	mrna	0
GL50581_227	ACGJ01000362	6143	7504	+	1362	Phosphatase subunit g4-1 protein	mrna	0
GL50581_229	ACGJ01000368	4	771	+	768	Kinase, NEK	mrna	0
GL50581_230	ACGJ01000373	358	633	-	276	Hypothetical protein	mrna	0
GL50581_232	ACGJ01000377	124	633	+	510	Kinase, NEK	mrna	0
GL50581_233	ACGJ01000384	687	1391	-	705	Hypothetical protein	mrna	0
GL50581_235	ACGJ01000384	25053	26465	+	1413	Variant-specific surface protein	mrna	0
GL50581_236	ACGJ01000384	26735	27763	-	1029	Hypothetical protein	mrna	0
GL50581_237	ACGJ01000384	27781	28884	-	1104	U3 small nucleolar ribonucleoprotein protein MPP10, putative	mrna	0
GL50581_238	ACGJ01000384	28847	29665	+	819	Hypothetical protein	mrna	0
GL50581_239	ACGJ01000384	29662	31947	-	2286	Tubulin tyrosine ligase	mrna	0
GL50581_240	ACGJ01000384	31965	32477	+	513	Ubiquitin-conjugating enzyme E2-21.2 kDa	mrna	0
GL50581_241	ACGJ01000384	32431	34260	-	1830	Dual specificity protein phosphatase CDC14A	mrna	0
GL50581_242	ACGJ01000384	34543	36465	+	1923	Sgs1 DNA helicase, putative	mrna	0
GL50581_243	ACGJ01000384	36745	40863	+	4119	Hypothetical protein	mrna	0
GL50581_245	ACGJ01000384	43519	47262	-	3744	Coiled-coil protein	mrna	0
GL50581_246	ACGJ01000384	47314	47901	+	588	Hypothetical protein	mrna	0
GL50581_247	ACGJ01000384	47909	48499	-	591	Hypothetical protein	mrna	0
GL50581_248	ACGJ01000384	48516	50795	+	2280	Protein 21.1	mrna	0
GL50581_249	ACGJ01000384	50838	55025	+	4188	Hypothetical protein	mrna	0
GL50581_250	ACGJ01000384	55345	57228	+	1884	High cysteine membrane protein Group 6	mrna	0
GL50581_251	ACGJ01000395	1170	3875	+	2706	Kinase, NEK	mrna	0
GL50581_252	ACGJ01000395	3877	4257	-	381	Hypothetical protein	mrna	0
GL50581_253	ACGJ01000395	4304	7099	+	2796	Protein 21.1	mrna	0
GL50581_254	ACGJ01000395	7142	8284	+	1143	RNA 3'-terminal phosphate cyclase-like protein	mrna	0
GL50581_256	ACGJ01000395	10270	10770	-	501	Hypothetical protein	mrna	0
GL50581_257	ACGJ01000395	10778	11467	-	690	Hypothetical protein	mrna	0
GL50581_258	ACGJ01000395	11516	13240	+	1725	Protein 21.1	mrna	0
GL50581_259	ACGJ01000395	13253	14623	-	1371	Cathepsin L precursor	mrna	0
GL50581_260	ACGJ01000395	14762	15283	-	522	Ribosomal protein S8	mrna	0
GL50581_262	ACGJ01000395	18014	18874	-	861	Hypothetical protein	mrna	0
GL50581_264	ACGJ01000395	21841	22509	+	669	Hydrolase, haloacid dehalogenase-like family	mrna	0
GL50581_265	ACGJ01000415	870	1424	+	555	ATP binding protein associated with cell differentiation, putative	mrna	0
GL50581_266	ACGJ01000415	1462	2223	+	762	Hypothetical protein	mrna	0
GL50581_267	ACGJ01000415	2230	3330	-	1101	UDP-N-acetylglucosamine-dolichyl-phosphateN- acetylglucosaminephosphotransferase	mrna	0
GL50581_268	ACGJ01000415	3362	5236	-	1875	Hypothetical protein	mrna	0
GL50581_269	ACGJ01000415	5297	6397	-	1101	Hypothetical protein	mrna	0
GL50581_270	ACGJ01000415	6463	6726	+	264	Hypothetical protein	mrna	0
GL50581_273	ACGJ01000415	9085	9822	+	738	Hypothetical protein	mrna	0
GL50581_274	ACGJ01000415	9908	11395	-	1488	Zinc finger domain-containing protein	mrna	0
GL50581_275	ACGJ01000415	11464	13821	-	2358	1,4-alpha-glucan branching enzyme	mrna	0
GL50581_276	ACGJ01000415	13989	15929	+	1941	Hypothetical protein	mrna	0
GL50581_277	ACGJ01000415	15942	17030	+	1089	Hypothetical protein	mrna	0
GL50581_278	ACGJ01000415	17083	17487	+	405	Hypothetical protein	mrna	0
GL50581_279	ACGJ01000415	17533	18789	-	1257	Histone acetyltransferase MYST2	mrna	0
GL50581_280	ACGJ01000415	18833	20566	+	1734	Protein 21.1	mrna	0
GL50581_282	ACGJ01000415	24446	26638	-	2193	MCM5	mrna	0
GL50581_283	ACGJ01000415	26805	27605	-	801	Hypothetical protein	mrna	0
GL50581_284	ACGJ01000426	2939	3493	+	555	Kinase, NEK	mrna	0
GL50581_285	ACGJ01000426	3573	4685	+	1113	Kinase, NEK	mrna	0
GL50581_286	ACGJ01000426	4806	6161	+	1356	Hypothetical protein	mrna	0
GL50581_288	ACGJ01000426	10295	11137	+	843	Short-chain dehydrogenase, putative	mrna	0
GL50581_289	ACGJ01000426	11191	13029	+	1839	Hypothetical protein	mrna	0
GL50581_290	ACGJ01000426	13362	13850	-	489	Hypothetical protein	mrna	0
GL50581_291	ACGJ01000426	13959	15530	+	1572	Hypothetical protein	mrna	0
GL50581_292	ACGJ01000426	15602	16462	+	861	Hypothetical protein	mrna	0
GL50581_293	ACGJ01000426	16495	17391	+	897	Hypothetical protein	mrna	0
GL50581_294	ACGJ01000426	17368	18522	-	1155	Zinc finger domain-containing protein	mrna	0
GL50581_295	ACGJ01000426	18803	19411	-	609	Hypothetical protein	mrna	0
GL50581_296	ACGJ01000426	19410	20771	+	1362	GlcNAc-PI synthesis protein	mrna	0
GL50581_298	ACGJ01000426	22617	25178	-	2562	Hypothetical protein	mrna	0
GL50581_299	ACGJ01000426	25186	26268	+	1083	Hypothetical protein	mrna	0
GL50581_300	ACGJ01000426	26289	27803	-	1515	Hypothetical protein	mrna	0
GL50581_301	ACGJ01000426	27927	28235	+	309	Hypothetical protein	mrna	0
GL50581_302	ACGJ01000426	28439	29614	-	1176	Pelo protein	mrna	0
GL50581_304	ACGJ01000426	33916	36642	+	2727	ELKS	mrna	0
GL50581_308	ACGJ01000426	41893	42777	+	885	Hypothetical protein	mrna	0
GL50581_309	ACGJ01000426	42799	44034	-	1236	Hypothetical protein	mrna	0
GL50581_310	ACGJ01000426	44138	44743	+	606	Hypothetical protein	mrna	0
GL50581_311	ACGJ01000455	21	416	-	396	VSP	mrna	0
GL50581_312	ACGJ01000469	85	576	-	492	Reverse transcriptase/endonuclease, putative	mrna	0
GL50581_313	ACGJ01000480	2408	4603	-	2196	Hypothetical protein	mrna	0
GL50581_314	ACGJ01000480	4663	5118	-	456	IgE-dependent histamine-releasing factor, putative	mrna	0
GL50581_315	ACGJ01000480	5313	7835	+	2523	Hypothetical protein	mrna	0
GL50581_317	ACGJ01000480	9277	9750	+	474	Hypothetical protein	mrna	0
GL50581_318	ACGJ01000480	9805	11031	+	1227	Histone acetyltransferase GCN5	mrna	0
GL50581_319	ACGJ01000480	11088	11525	+	438	Ribosomal protein S15	mrna	0
GL50581_320	ACGJ01000480	11565	12947	-	1383	Hypothetical protein	mrna	0
GL50581_321	ACGJ01000480	13161	16439	+	3279	Ubiquitin-conjugating enzyme E1	mrna	0
GL50581_322	ACGJ01000480	16846	19374	-	2529	High cysteine membrane protein Group 4	mrna	0
GL50581_323	ACGJ01000491	532	1182	-	651	Hypothetical protein	mrna	0
GL50581_324	ACGJ01000491	1312	3861	+	2550	Hypothetical protein	mrna	0
GL50581_325	ACGJ01000491	4162	4632	+	471	Hypothetical protein	mrna	0
GL50581_326	ACGJ01000491	4702	6231	+	1530	Hypothetical protein	mrna	0
GL50581_328	ACGJ01000491	12455	12766	+	312	Hypothetical protein	mrna	0
GL50581_329	ACGJ01000491	12845	13039	+	195	Hypothetical protein	mrna	0
GL50581_330	ACGJ01000491	13197	17012	-	3816	Coatomer alpha subunit	mrna	0
GL50581_331	ACGJ01000491	17083	18477	+	1395	Hypothetical protein	mrna	0
GL50581_332	ACGJ01000491	19004	19543	-	540	Ribosomal protein L18	mrna	0
GL50581_333	ACGJ01000491	19661	20674	+	1014	Eukaryotic translation initiation factor 5	mrna	0
GL50581_334	ACGJ01000491	20693	21040	-	348	Hypothetical protein	mrna	0
GL50581_4634	ACGJ01000491	21078	21185	+	108	sRNA H/ACA-box	snorna	0
GL50581_335	ACGJ01000491	21256	22305	-	1050	Hypothetical protein	mrna	0
GL50581_336	ACGJ01000491	22366	23511	+	1146	Actin related protein, putative	mrna	0
GL50581_337	ACGJ01000491	23508	24218	-	711	Hypothetical protein	mrna	0
GL50581_338	ACGJ01000491	24201	25370	+	1170	Deoxyhypusine synthase, putative	mrna	0
GL50581_339	ACGJ01000511	115	357	+	243	Hypothetical protein	mrna	0
GL50581_340	ACGJ01000513	1142	1786	-	645	Hypothetical protein	mrna	0
GL50581_341	ACGJ01000532	352	1791	-	1440	Protein 21.1	mrna	0
GL50581_342	ACGJ01000532	1926	3119	+	1194	WD-repeat protein	mrna	0
GL50581_343	ACGJ01000532	3147	4424	-	1278	Hypothetical protein	mrna	0
GL50581_344	ACGJ01000532	4864	5400	+	537	Hypothetical protein	mrna	0
GL50581_345	ACGJ01000532	5394	7925	-	2532	Hypothetical protein	mrna	0
GL50581_347	ACGJ01000532	8235	9392	+	1158	Hypothetical protein	mrna	0
GL50581_349	ACGJ01000532	10771	11343	-	573	Hypothetical protein	mrna	0
GL50581_350	ACGJ01000532	11393	13636	-	2244	Hypothetical protein	mrna	0
GL50581_352	ACGJ01000532	14324	14776	+	453	Hypothetical protein	mrna	0
GL50581_353	ACGJ01000532	14969	19837	+	4869	High cysteine membrane protein Group 1	mrna	0
GL50581_354	ACGJ01000532	19861	20739	+	879	Alpha-snap	mrna	0
GL50581_355	ACGJ01000532	20759	21754	+	996	Hypothetical protein	mrna	0
GL50581_356	ACGJ01000532	21822	25358	-	3537	Sec24-like protein	mrna	0
GL50581_357	ACGJ01000532	25454	25864	-	411	Ribosomal protein S10B	mrna	0
GL50581_358	ACGJ01000532	25927	27048	-	1122	AstB/chuR-related protein	mrna	0
GL50581_360	ACGJ01000532	30689	31003	+	315	Hypothetical protein	mrna	0
GL50581_361	ACGJ01000532	31065	31658	+	594	Hypothetical protein	mrna	0
GL50581_362	ACGJ01000532	31667	31804	-	138	Hypothetical protein	mrna	0
GL50581_363	ACGJ01000532	31844	35200	+	3357	Hypothetical protein	mrna	0
GL50581_364	ACGJ01000532	35341	38601	+	3261	Hypothetical protein	mrna	0
GL50581_367	ACGJ01000532	47010	48191	+	1182	Hypothetical protein	mrna	0
GL50581_368	ACGJ01000532	48205	49602	-	1398	Hypothetical protein	mrna	0
GL50581_369	ACGJ01000532	49691	50287	+	597	Hypothetical protein	mrna	0
GL50581_370	ACGJ01000532	50367	51686	-	1320	Acid sphingomyelinase-like phosphodiesterase 3b precursor	mrna	0
GL50581_371	ACGJ01000532	51919	53469	-	1551	SOF1 protein	mrna	0
GL50581_372	ACGJ01000532	53592	56219	+	2628	Hypothetical protein	mrna	0
GL50581_373	ACGJ01000532	56272	57444	-	1173	Thymidine kinase	mrna	0
GL50581_374	ACGJ01000532	57477	58340	-	864	Hypothetical protein	mrna	0
GL50581_375	ACGJ01000532	58409	58849	-	441	VATPase	mrna	0
GL50581_376	ACGJ01000532	58826	60898	+	2073	Hypothetical protein	mrna	0
GL50581_377	ACGJ01000532	61006	65073	+	4068	Hypothetical protein	mrna	0
GL50581_378	ACGJ01000532	65108	66028	-	921	Radial-spoke protein	mrna	0
GL50581_379	ACGJ01000532	66281	67108	-	828	Hypothetical protein	mrna	0
GL50581_380	ACGJ01000532	67734	69371	-	1638	Phospholipase B	mrna	0
GL50581_382	ACGJ01000532	69520	71205	-	1686	Protein 21.1	mrna	0
GL50581_384	ACGJ01000532	72052	74352	+	2301	Protein 21.1	mrna	0
GL50581_385	ACGJ01000532	74485	76302	+	1818	Hypothetical protein	mrna	0
GL50581_386	ACGJ01000532	76320	76901	-	582	Adenylate kinase	mrna	0
GL50581_387	ACGJ01000532	77031	78860	-	1830	Hypothetical protein	mrna	0
GL50581_388	ACGJ01000532	78927	79301	+	375	Hypothetical protein	mrna	0
GL50581_389	ACGJ01000532	79320	80675	-	1356	Hypothetical protein	mrna	0
GL50581_390	ACGJ01000532	80768	81742	-	975	Hypothetical protein	mrna	0
GL50581_392	ACGJ01000532	81906	85577	+	3672	Protein 21.1	mrna	0
GL50581_393	ACGJ01000532	85623	86129	+	507	Hypothetical protein	mrna	0
GL50581_394	ACGJ01000532	86176	87243	+	1068	Hypothetical protein	mrna	0
GL50581_396	ACGJ01000532	89570	90787	+	1218	Alcohol dehydrogenase lateral transfer candidate	mrna	0
GL50581_397	ACGJ01000532	90840	91634	+	795	Hypothetical protein	mrna	0
GL50581_398	ACGJ01000532	91624	94089	-	2466	T-complex protein-10	mrna	0
GL50581_399	ACGJ01000532	94123	95844	+	1722	DinF protein	mrna	0
GL50581_400	ACGJ01000532	95952	98006	-	2055	Kinase	mrna	0
GL50581_402	ACGJ01000532	103089	105428	+	2340	Kinase, NEK	mrna	0
GL50581_404	ACGJ01000532	106383	108491	-	2109	Hypothetical protein	mrna	0
GL50581_406	ACGJ01000532	114247	116523	+	2277	Hypothetical protein	mrna	0
GL50581_407	ACGJ01000532	116611	118014	+	1404	Histone deacetylase	mrna	0
GL50581_409	ACGJ01000532	119066	121141	-	2076	Prostate cancer susceptibility protein-like protein	mrna	0
GL50581_410	ACGJ01000532	121162	121914	+	753	Hypothetical protein	mrna	0
GL50581_411	ACGJ01000532	122001	124505	+	2505	High cysteine membrane protein Group 2	mrna	0
GL50581_414	ACGJ01000565	1498	5919	-	4422	Mlh2-like protein	mrna	0
GL50581_415	ACGJ01000565	5988	13211	+	7224	Dynein heavy chain	mrna	0
GL50581_417	ACGJ01000567	159	737	+	579	Kinase, NEK	mrna	0
GL50581_419	ACGJ01000614	1099	2163	+	1065	Hypothetical protein	mrna	0
GL50581_420	ACGJ01000614	2195	4261	+	2067	Set-2, putative	mrna	0
GL50581_421	ACGJ01000614	4271	5005	+	735	Zinc finger domain-containing protein	mrna	0
GL50581_423	ACGJ01000614	8300	9604	-	1305	Mu adaptin	mrna	0
GL50581_424	ACGJ01000614	9727	11550	+	1824	Signal recognition particle	mrna	0
GL50581_425	ACGJ01000614	11553	12425	-	873	Diphthine synthase	mrna	0
GL50581_426	ACGJ01000614	12487	14301	-	1815	Kinase, NEK	mrna	0
GL50581_427	ACGJ01000614	14434	15087	+	654	Hydroxyacylglutathione hydrolase	mrna	0
GL50581_428	ACGJ01000614	15169	16557	-	1389	Protein 21.1	mrna	0
GL50581_429	ACGJ01000614	16578	18413	+	1836	Hypothetical protein	mrna	0
GL50581_4665	ACGJ01000614	18390	18563	-	174	U2 snRNA, putative	snrna	0
GL50581_430	ACGJ01000614	18467	20785	+	2319	Rrm3p helicase	mrna	0
GL50581_431	ACGJ01000614	20911	24084	+	3174	Hypothetical protein	mrna	0
GL50581_432	ACGJ01000614	24150	25091	+	942	Metallo-beta-lactamase superfamily protein	mrna	0
GL50581_433	ACGJ01000614	25109	28942	-	3834	Hypothetical protein	mrna	0
GL50581_434	ACGJ01000614	29003	29482	+	480	Hypothetical protein	mrna	0
GL50581_435	ACGJ01000614	29527	30147	-	621	Guanylate kinase	mrna	0
GL50581_437	ACGJ01000614	49611	50846	-	1236	Acetyl-CoA acetyltransferase	mrna	0
GL50581_439	ACGJ01000614	51984	54794	+	2811	Spindle pole protein, putative	mrna	0
GL50581_440	ACGJ01000614	55219	55626	+	408	Hypothetical protein	mrna	0
GL50581_441	ACGJ01000624	87	1406	+	1320	Hypothetical protein	mrna	0
GL50581_442	ACGJ01000624	1403	5290	-	3888	Hypothetical protein	mrna	0
GL50581_443	ACGJ01000624	5336	6448	+	1113	Protein 21.1	mrna	0
GL50581_445	ACGJ01000635	3722	9058	+	5337	Liver stage antigen-like protein	mrna	0
GL50581_446	ACGJ01000635	9065	10186	-	1122	Hypothetical protein	mrna	0
GL50581_447	ACGJ01000635	10361	13156	-	2796	Hypothetical protein	mrna	0
GL50581_449	ACGJ01000635	18157	19287	+	1131	Kinase, NEK	mrna	0
GL50581_451	ACGJ01000635	21933	23543	+	1611	Kinase, NEK	mrna	0
GL50581_452	ACGJ01000635	23561	23980	+	420	FEN-1 nuclease	mrna	0
GL50581_453	ACGJ01000635	24144	30917	-	6774	ABC transporter family protein	mrna	0
GL50581_455	ACGJ01000635	31030	32451	-	1422	Protein 21.1	mrna	0
GL50581_456	ACGJ01000635	32469	34424	+	1956	Protein 21.1	mrna	0
GL50581_458	ACGJ01000635	37064	37684	+	621	Hypothetical protein	mrna	0
GL50581_459	ACGJ01000635	37722	40070	-	2349	Hypothetical protein	mrna	0
GL50581_460	ACGJ01000635	40089	43172	-	3084	Hypothetical protein	mrna	0
GL50581_461	ACGJ01000635	43261	43620	-	360	Hypothetical protein	mrna	0
GL50581_463	ACGJ01000635	48162	48596	-	435	Hypothetical protein	mrna	0
GL50581_464	ACGJ01000635	48619	49053	-	435	Hypothetical protein	mrna	0
GL50581_465	ACGJ01000635	49052	50290	+	1239	Hypothetical protein	mrna	0
GL50581_466	ACGJ01000635	50312	54193	-	3882	Hypothetical protein	mrna	0
GL50581_467	ACGJ01000635	54217	56625	+	2409	Protein 21.1	mrna	0
GL50581_469	ACGJ01000635	60543	62858	-	2316	Kinase, NEK	mrna	0
GL50581_470	ACGJ01000635	63140	64675	+	1536	mRNA capping enzyme alpha subunit	mrna	0
GL50581_471	ACGJ01000635	64707	69641	-	4935	Hypothetical protein	mrna	0
GL50581_472	ACGJ01000635	69668	70777	-	1110	Hypothetical protein	mrna	0
GL50581_473	ACGJ01000635	70876	72573	+	1698	Hypothetical protein	mrna	0
GL50581_474	ACGJ01000635	72758	73987	+	1230	CDC72	mrna	0
GL50581_476	ACGJ01000635	75917	80596	+	4680	Hypothetical protein	mrna	0
GL50581_478	ACGJ01000635	81095	82390	+	1296	tRNA-dihydrouridine synthase, putative	mrna	0
GL50581_480	ACGJ01000635	88080	89486	-	1407	Hypothetical protein	mrna	0
GL50581_482	ACGJ01000635	89792	90106	+	315	Hypothetical protein	mrna	0
GL50581_483	ACGJ01000635	90193	90594	+	402	Hypothetical protein	mrna	0
GL50581_486	ACGJ01000635	92715	97790	-	5076	Hypothetical protein	mrna	0
GL50581_488	ACGJ01000646	305	1993	+	1689	Protein 21.1	mrna	0
GL50581_490	ACGJ01000646	3303	4859	+	1557	Hypothetical protein	mrna	0
GL50581_491	ACGJ01000646	4831	6090	-	1260	Hypothetical protein	mrna	0
GL50581_492	ACGJ01000646	6224	8410	+	2187	Hypothetical protein	mrna	0
GL50581_493	ACGJ01000646	8442	8921	-	480	Hypothetical protein	mrna	0
GL50581_494	ACGJ01000646	9179	10114	-	936	Aurora kinase	mrna	0
GL50581_495	ACGJ01000646	10127	11941	-	1815	Nucleolar protein NOP5	mrna	0
GL50581_498	ACGJ01000657	455	2878	-	2424	Hypothetical protein	mrna	0
GL50581_499	ACGJ01000657	2982	4421	-	1440	Alanine aminotransferase, putative	mrna	0
GL50581_500	ACGJ01000657	4575	5135	+	561	Hypothetical protein	mrna	0
GL50581_501	ACGJ01000657	5123	5554	-	432	Hypothetical protein	mrna	0
GL50581_502	ACGJ01000657	5581	6150	-	570	Hypothetical protein	mrna	0
GL50581_503	ACGJ01000657	6196	8832	-	2637	Gamma adaptin	mrna	0
GL50581_504	ACGJ01000657	8842	10125	+	1284	Hypothetical protein	mrna	0
GL50581_506	ACGJ01000657	14058	18476	+	4419	Hypothetical protein	mrna	0
GL50581_507	ACGJ01000657	18498	20732	-	2235	Hypothetical protein	mrna	0
GL50581_508	ACGJ01000657	20796	21020	-	225	Sec61-gamma	mrna	0
GL50581_509	ACGJ01000668	3878	5674	+	1797	Hypothetical protein	mrna	0
GL50581_510	ACGJ01000668	5873	6178	+	306	Hypothetical protein	mrna	0
GL50581_511	ACGJ01000668	6132	7793	+	1662	Hypothetical protein	mrna	0
GL50581_512	ACGJ01000668	7903	8415	-	513	Hypothetical protein	mrna	0
GL50581_513	ACGJ01000668	8482	9642	+	1161	Serine/threonine protein phosphatase 5	mrna	0
GL50581_514	ACGJ01000668	9809	10900	-	1092	Hypothetical protein	mrna	0
GL50581_516	ACGJ01000668	11826	12863	-	1038	Kinase, NEK	mrna	0
GL50581_517	ACGJ01000668	12922	13815	-	894	Hypothetical protein	mrna	0
GL50581_519	ACGJ01000668	19799	21637	-	1839	Hypothetical protein	mrna	0
GL50581_520	ACGJ01000668	21723	23018	+	1296	Hypothetical protein	mrna	0
GL50581_522	ACGJ01000668	24584	25231	-	648	GA binding protein beta-1 chain	mrna	0
GL50581_523	ACGJ01000668	25295	26017	+	723	Kinase, putative	mrna	0
GL50581_524	ACGJ01000668	26179	27198	-	1020	Hypothetical protein	mrna	0
GL50581_525	ACGJ01000668	27327	27923	-	597	Hypothetical protein	mrna	0
GL50581_526	ACGJ01000668	27984	30044	+	2061	Hypothetical protein	mrna	0
GL50581_527	ACGJ01000668	30225	30488	-	264	Hypothetical protein	mrna	0
GL50581_531	ACGJ01000686	2422	2958	-	537	Hypothetical protein	mrna	0
GL50581_533	ACGJ01000686	3213	3686	+	474	Hypothetical protein	mrna	0
GL50581_535	ACGJ01000686	4514	5275	-	762	DDI1-like DNA-damage inducible protein	mrna	0
GL50581_536	ACGJ01000686	5386	6843	-	1458	Protein 21.1	mrna	0
GL50581_537	ACGJ01000686	6881	9889	-	3009	Hypothetical protein	mrna	0
GL50581_538	ACGJ01000686	9948	12857	+	2910	Telomerase catalytic subunit	mrna	0
GL50581_541	ACGJ01000686	21430	23463	-	2034	Protein 21.1	mrna	0
GL50581_542	ACGJ01000686	23704	23898	+	195	Ribosomal protein S28	mrna	0
GL50581_543	ACGJ01000686	23948	28984	-	5037	Hypothetical protein	mrna	0
GL50581_544	ACGJ01000686	29093	30559	-	1467	Hypothetical protein	mrna	0
GL50581_545	ACGJ01000696	146	1474	+	1329	Zinc finger domain-containing protein	mrna	0
GL50581_546	ACGJ01000696	1610	4915	+	3306	Hypothetical protein	mrna	0
GL50581_547	ACGJ01000696	5107	7689	-	2583	Protein 21.1	mrna	0
GL50581_549	ACGJ01000696	7985	9955	+	1971	Hypothetical protein	mrna	0
GL50581_551	ACGJ01000696	15055	15780	-	726	Acidic ribosomal protein P0	mrna	0
GL50581_552	ACGJ01000696	15867	16418	+	552	Hypothetical protein	mrna	0
GL50581_553	ACGJ01000696	16439	17572	-	1134	Hypothetical protein	mrna	0
GL50581_554	ACGJ01000696	17633	18919	+	1287	Hypothetical protein	mrna	0
GL50581_555	ACGJ01000696	18906	20507	+	1602	Hypothetical protein	mrna	0
GL50581_556	ACGJ01000696	21055	22605	+	1551	Hypothetical protein	mrna	0
GL50581_557	ACGJ01000696	22561	22995	-	435	Hypothetical protein	mrna	0
GL50581_559	ACGJ01000696	23751	23945	+	195	Hypothetical protein	mrna	0
GL50581_560	ACGJ01000696	23945	24310	+	366	Hypothetical protein	mrna	0
GL50581_562	ACGJ01000696	24681	26762	-	2082	Hypothetical protein	mrna	0
GL50581_564	ACGJ01000696	30380	31327	+	948	Hypothetical protein	mrna	0
GL50581_565	ACGJ01000696	31348	31947	-	600	Hypothetical protein	mrna	0
GL50581_566	ACGJ01000706	188	934	-	747	GARP-like protein 4	mrna	0
GL50581_567	ACGJ01000717	448	3150	+	2703	Protein 21.1	mrna	0
GL50581_568	ACGJ01000717	3648	4949	-	1302	Hypothetical protein	mrna	0
GL50581_569	ACGJ01000717	5080	7185	-	2106	Hypothetical protein	mrna	0
GL50581_570	ACGJ01000717	7343	9601	+	2259	Hypothetical protein	mrna	0
GL50581_572	ACGJ01000728	50	2071	-	2022	VSP	mrna	0
GL50581_574	ACGJ01000736	4732	4965	+	234	Hypothetical protein	mrna	0
GL50581_575	ACGJ01000736	5777	6655	+	879	Hypothetical protein	mrna	0
GL50581_576	ACGJ01000736	6661	8760	-	2100	Hypothetical protein	mrna	0
GL50581_577	ACGJ01000736	8924	11962	+	3039	Hypothetical protein	mrna	0
GL50581_579	ACGJ01000736	19649	20311	-	663	GA binding protein beta-1 chain	mrna	0
GL50581_580	ACGJ01000736	20318	20908	-	591	tRNA intron endonuclease, putative	mrna	0
GL50581_581	ACGJ01000736	20926	24144	+	3219	Kinesin-3	mrna	0
GL50581_582	ACGJ01000736	24174	25910	-	1737	RTCB PROTEIN	mrna	0
GL50581_584	ACGJ01000736	29592	30047	+	456	Hypothetical protein	mrna	0
GL50581_586	ACGJ01000736	35785	36750	-	966	Hypothetical protein	mrna	0
GL50581_587	ACGJ01000736	36781	37578	+	798	5'-methylthioadenosine nucleosidase, S-adenosylhomocysteine nucleosidase	mrna	0
GL50581_588	ACGJ01000736	37611	42734	-	5124	Hypothetical protein	mrna	0
GL50581_589	ACGJ01000736	42766	44877	-	2112	Hypothetical protein	mrna	0
GL50581_590	ACGJ01000736	45173	48013	-	2841	Kinase, NEK	mrna	0
GL50581_591	ACGJ01000736	48062	50488	-	2427	Hypothetical protein	mrna	0
GL50581_592	ACGJ01000736	50580	51626	+	1047	Pyruvate-formate lyase-activating enzyme lateral transfer candidate	mrna	0
GL50581_594	ACGJ01000747	17324	18025	+	702	Hypothetical protein	mrna	0
GL50581_596	ACGJ01000747	25740	29606	-	3867	Protein 21.1	mrna	0
GL50581_597	ACGJ01000747	29787	33323	-	3537	Protein 21.1	mrna	0
GL50581_598	ACGJ01000747	33463	37680	+	4218	Kinase, NEK	mrna	0
GL50581_601	ACGJ01000747	45081	45623	-	543	D-tyrosyl-tRNA deacylase	mrna	0
GL50581_602	ACGJ01000771	642	1313	-	672	Hypothetical protein	mrna	0
GL50581_603	ACGJ01000782	498	2693	+	2196	Pms1-like protein	mrna	0
GL50581_605	ACGJ01000782	9071	12652	+	3582	Kinesin-6	mrna	0
GL50581_607	ACGJ01000782	13590	13697	+	108	Hypothetical protein	mrna	0
GL50581_608	ACGJ01000782	13614	14561	-	948	Hypothetical protein	mrna	0
GL50581_609	ACGJ01000782	14747	15391	-	645	Hypothetical protein	mrna	0
GL50581_610	ACGJ01000804	1292	4381	+	3090	DNA polymerase type B, putative	mrna	0
GL50581_611	ACGJ01000804	4378	4878	+	501	DNA polymerase B, putative	mrna	0
GL50581_612	ACGJ01000820	890	6673	+	5784	IFT complex A	mrna	0
GL50581_613	ACGJ01000820	6729	9287	+	2559	Protein 21.1	mrna	0
GL50581_614	ACGJ01000820	9354	10370	+	1017	70 kDa peptidylprolyl isomerase, putative	mrna	0
GL50581_615	ACGJ01000820	10518	15533	+	5016	Coiled-coil protein	mrna	0
GL50581_4668	ACGJ01000820	15771	16205	-	435	Hypothetical protein	mrna	0
GL50581_617	ACGJ01000820	16319	16708	-	390	Flavohemoprotein B5 B5R	mrna	0
GL50581_618	ACGJ01000820	16728	18629	+	1902	Hypothetical protein	mrna	0
GL50581_619	ACGJ01000820	18647	20731	-	2085	Hypothetical protein	mrna	0
GL50581_621	ACGJ01000837	957	2348	-	1392	Hypothetical protein	mrna	0
GL50581_622	ACGJ01000837	2566	5634	+	3069	Coiled-coil protein	mrna	0
GL50581_623	ACGJ01000837	5881	7344	-	1464	Hypothetical protein	mrna	0
GL50581_624	ACGJ01000837	7376	8830	-	1455	Hypothetical protein	mrna	0
GL50581_625	ACGJ01000837	9496	12768	-	3273	Hypothetical protein	mrna	0
GL50581_626	ACGJ01000837	13211	14224	+	1014	Hypothetical protein	mrna	0
GL50581_627	ACGJ01000837	14221	15846	-	1626	Serine/Threonine Kinase	mrna	0
GL50581_629	ACGJ01000837	16971	17321	-	351	Hypothetical protein	mrna	0
GL50581_630	ACGJ01000837	17412	18830	-	1419	Protein phosphatase PP2A regulatory subunit B	mrna	0
GL50581_631	ACGJ01000837	18888	19424	+	537	Hypothetical protein	mrna	0
GL50581_633	ACGJ01000837	19683	20819	-	1137	Ubiquitin-conjugating enzyme E1	mrna	0
GL50581_634	ACGJ01000837	20886	21812	+	927	Hop1	mrna	0
GL50581_635	ACGJ01000837	21897	25619	+	3723	Heat shock protein 70	mrna	0
GL50581_636	ACGJ01000837	25645	26004	+	360	Hypothetical protein	mrna	0
GL50581_637	ACGJ01000837	26052	26795	+	744	Hypothetical protein	mrna	0
GL50581_638	ACGJ01000837	26814	28085	-	1272	Zinc transporter domain-containing protein	mrna	0
GL50581_639	ACGJ01000837	28260	29696	+	1437	Translation initiation factor 2 gamma subunit	mrna	0
GL50581_640	ACGJ01000837	29703	30572	-	870	Fructosamine-3-kinase	mrna	0
GL50581_641	ACGJ01000837	30602	31990	+	1389	Hypothetical protein	mrna	0
GL50581_642	ACGJ01000853	301	2295	+	1995	Glutamate-cysteine ligase	mrna	0
GL50581_643	ACGJ01000853	2283	4811	-	2529	Hypothetical protein	mrna	0
GL50581_644	ACGJ01000853	4868	6025	+	1158	Kinase, NEK	mrna	0
GL50581_645	ACGJ01000853	6138	9701	-	3564	Kinesin-14	mrna	0
GL50581_646	ACGJ01000853	9845	10144	-	300	Dynein light chain	mrna	0
GL50581_647	ACGJ01000853	10194	11588	+	1395	Hypothetical protein	mrna	0
GL50581_648	ACGJ01000853	11996	14746	-	2751	Kinesin-7	mrna	0
GL50581_651	ACGJ01000857	10071	11723	-	1653	Protein 21.1	mrna	0
GL50581_652	ACGJ01000857	11839	14028	+	2190	Hypothetical protein	mrna	0
GL50581_653	ACGJ01000857	14076	16310	-	2235	Protein 21.1	mrna	0
GL50581_654	ACGJ01000857	16328	16990	-	663	Proteasome subunit beta type 1	mrna	0
GL50581_655	ACGJ01000857	17021	17443	+	423	Hypothetical protein	mrna	0
GL50581_656	ACGJ01000857	17460	19247	-	1788	Tubulin specific chaperone E	mrna	0
GL50581_658	ACGJ01000857	22771	25557	+	2787	Protein 21.1	mrna	0
GL50581_659	ACGJ01000865	243	2885	-	2643	Hypothetical protein	mrna	0
GL50581_660	ACGJ01000865	2940	3215	-	276	Hypothetical protein	mrna	0
GL50581_661	ACGJ01000865	3309	3680	-	372	Hypothetical protein	mrna	0
GL50581_662	ACGJ01000865	4300	6339	+	2040	High cysteine membrane protein Group 5	mrna	0
GL50581_663	ACGJ01000870	664	1467	+	804	Hypothetical protein	mrna	0
GL50581_664	ACGJ01000870	1514	2530	+	1017	Hypothetical protein	mrna	0
GL50581_665	ACGJ01000870	2571	3239	+	669	Hypothetical protein	mrna	0
GL50581_666	ACGJ01000870	3337	4275	-	939	Hypothetical protein	mrna	0
GL50581_667	ACGJ01000870	4335	5249	-	915	Kinase	mrna	0
GL50581_671	ACGJ01000870	13136	15271	-	2136	Hypothetical protein	mrna	0
GL50581_672	ACGJ01000870	15318	17558	-	2241	Translation initiation factor eIF-2B delta subunit	mrna	0
GL50581_673	ACGJ01000911	2	787	+	786	VSP	mrna	0
GL50581_674	ACGJ01000911	1803	3008	+	1206	Hypothetical protein	mrna	0
GL50581_675	ACGJ01000911	3064	5223	+	2160	Hypothetical protein	mrna	0
GL50581_676	ACGJ01000911	5244	7178	-	1935	Hypothetical protein	mrna	0
GL50581_677	ACGJ01000911	7241	8230	+	990	Hypothetical protein	mrna	0
GL50581_678	ACGJ01000911	8246	11371	-	3126	Protein 21.1	mrna	0
GL50581_680	ACGJ01000911	14230	15441	+	1212	Lysosomal acid phosphatase precursor	mrna	0
GL50581_681	ACGJ01000911	15515	15919	+	405	Hypothetical protein	mrna	0
GL50581_682	ACGJ01000911	15939	17684	-	1746	Hypothetical protein	mrna	0
GL50581_684	ACGJ01000911	18446	18952	-	507	ARF2	mrna	0
GL50581_687	ACGJ01000911	26697	29663	-	2967	Hypothetical protein	mrna	0
GL50581_688	ACGJ01000911	29760	30401	+	642	Hypothetical protein	mrna	0
GL50581_689	ACGJ01000911	30437	30760	+	324	Hypothetical protein	mrna	0
GL50581_690	ACGJ01000911	30809	32311	-	1503	Hypothetical protein	mrna	0
GL50581_691	ACGJ01000911	32695	35520	+	2826	High cysteine membrane protein Group 1	mrna	0
GL50581_693	ACGJ01000911	35727	39719	+	3993	Hypothetical protein	mrna	0
GL50581_694	ACGJ01000911	39816	41801	-	1986	Kinase, NEK	mrna	0
GL50581_695	ACGJ01000911	41880	43616	-	1737	Hypothetical protein	mrna	0
GL50581_696	ACGJ01000911	43658	45334	+	1677	Hypothetical protein	mrna	0
GL50581_697	ACGJ01000911	45355	46962	+	1608	Hypothetical protein	mrna	0
GL50581_699	ACGJ01000911	50002	52095	-	2094	Hypothetical protein	mrna	0
GL50581_700	ACGJ01000911	52127	53599	+	1473	Protein 21.1	mrna	0
GL50581_701	ACGJ01000911	53649	54971	+	1323	Hypothetical protein	mrna	0
GL50581_702	ACGJ01000911	54988	56205	+	1218	Hypothetical protein	mrna	0
GL50581_703	ACGJ01000911	56264	58087	-	1824	Amino acid transporter family	mrna	0
GL50581_704	ACGJ01000911	58761	61031	-	2271	ATP-dependent RNA helicase	mrna	0
GL50581_706	ACGJ01000922	4627	5979	-	1353	Hypothetical protein	mrna	0
GL50581_708	ACGJ01000922	13382	14494	-	1113	Ribose-phosphate pyrophosphokinase	mrna	0
GL50581_709	ACGJ01000922	14554	18573	-	4020	26S proteasome regulatory subunit, putative	mrna	0
GL50581_710	ACGJ01000922	18672	21500	+	2829	Coiled-coil protein	mrna	0
GL50581_711	ACGJ01000922	21513	21848	+	336	FKBP-type peptidyl-prolyl cis-trans isomerase	mrna	0
GL50581_712	ACGJ01000922	21886	22464	-	579	Hypothetical protein	mrna	0
GL50581_713	ACGJ01000922	22507	25113	-	2607	Encystation-specific secretory granule protein-1	mrna	0
GL50581_714	ACGJ01000922	25198	25947	-	750	Hypothetical protein	mrna	0
GL50581_719	ACGJ01000922	31361	31888	+	528	Nitroreductase family protein	mrna	0
GL50581_720	ACGJ01000922	31904	32989	+	1086	MYG1 protein	mrna	0
GL50581_721	ACGJ01000922	33006	33386	+	381	Small nuclear ribonucleoprotein B, putative	mrna	0
GL50581_722	ACGJ01000922	33395	34285	-	891	Alpha-snap	mrna	0
GL50581_723	ACGJ01000922	34265	35620	+	1356	Protein 21.1	mrna	0
GL50581_724	ACGJ01000922	35641	38691	-	3051	Hypothetical protein	mrna	0
GL50581_725	ACGJ01000922	38767	43125	+	4359	Protein 21.1	mrna	0
GL50581_726	ACGJ01000922	43106	44857	-	1752	Hypothetical protein	mrna	0
GL50581_727	ACGJ01000930	569	2626	+	2058	High cysteine membrane protein Group 1	mrna	0
GL50581_728	ACGJ01000930	2871	3170	+	300	Putative transcription initiation factor	mrna	0
GL50581_729	ACGJ01000930	3183	3911	-	729	DDI1-like DNA-damage inducible protein	mrna	0
GL50581_730	ACGJ01000930	3955	4560	-	606	Peroxiredoxin 1	mrna	0
GL50581_733	ACGJ01000930	11851	13695	-	1845	Hypothetical protein	mrna	0
GL50581_734	ACGJ01000930	13720	15390	+	1671	Hypothetical protein	mrna	0
GL50581_735	ACGJ01000930	15418	17313	-	1896	Hypothetical protein	mrna	0
GL50581_736	ACGJ01000930	17389	18102	-	714	Hypothetical protein	mrna	0
GL50581_737	ACGJ01000930	18175	20637	+	2463	ABC transporter	mrna	0
GL50581_739	ACGJ01000930	20664	21245	-	582	Hypothetical protein	mrna	0
GL50581_740	ACGJ01000930	21294	22622	+	1329	Histone acetyltransferase type B subunit 2	mrna	0
GL50581_741	ACGJ01000930	22638	22967	-	330	Hypothetical protein	mrna	0
GL50581_742	ACGJ01000930	22998	23969	+	972	Hypothetical protein	mrna	0
GL50581_743	ACGJ01000930	24041	25381	-	1341	Hypothetical protein	mrna	0
GL50581_744	ACGJ01000930	25825	26577	-	753	Hypothetical protein	mrna	0
GL50581_745	ACGJ01000930	27156	27428	-	273	Ribosomal protein L36-1	mrna	0
GL50581_746	ACGJ01000930	27342	27464	+	123	Hypothetical protein	mrna	0
GL50581_747	ACGJ01000930	27543	28139	+	597	Hypothetical protein	mrna	0
GL50581_748	ACGJ01000930	28145	29140	-	996	Hypothetical protein	mrna	0
GL50581_750	ACGJ01000948	9356	10711	+	1356	Hypothetical protein	mrna	0
GL50581_751	ACGJ01000948	10720	18462	+	7743	DNA polymerase epsilon, catalytic subunit	mrna	0
GL50581_752	ACGJ01000948	18835	20019	-	1185	Zinc finger domain-containing protein	mrna	0
GL50581_758	ACGJ01000948	26693	27142	-	450	Hypothetical protein	mrna	0
GL50581_759	ACGJ01000948	27152	30241	-	3090	Sec31	mrna	0
GL50581_760	ACGJ01000948	30630	34199	+	3570	Protein 21.1	mrna	0
GL50581_761	ACGJ01000948	34220	42196	-	7977	Coiled-coil protein	mrna	0
GL50581_762	ACGJ01000948	42273	43025	-	753	ATP-binding protein	mrna	0
GL50581_763	ACGJ01000949	301	852	+	552	Hypothetical protein	mrna	0
GL50581_764	ACGJ01000949	872	1279	+	408	D4Ertd196e protein-like protein	mrna	0
GL50581_766	ACGJ01000950	2401	6534	-	4134	Hypothetical protein	mrna	0
GL50581_767	ACGJ01000950	6632	7048	+	417	Riboflavin kinase, FMN adenylyltransferase	mrna	0
GL50581_768	ACGJ01000950	7086	9164	-	2079	DGTP triphosphohydrolase	mrna	0
GL50581_769	ACGJ01000950	9261	10919	-	1659	Axonemal p66.0	mrna	0
GL50581_770	ACGJ01000950	11205	13364	+	2160	Transketolase	mrna	0
GL50581_771	ACGJ01000950	13427	14242	-	816	Hypothetical protein	mrna	0
GL50581_772	ACGJ01000950	14310	17807	-	3498	Hypothetical protein	mrna	0
GL50581_773	ACGJ01000950	17817	18002	+	186	Hypothetical protein	mrna	0
GL50581_774	ACGJ01000950	18058	19422	-	1365	Hypothetical protein	mrna	0
GL50581_775	ACGJ01000950	19568	27676	-	8109	Hypothetical protein	mrna	0
GL50581_776	ACGJ01000950	27828	31235	-	3408	Protein 21.1	mrna	0
GL50581_777	ACGJ01000950	31262	31978	+	717	Protein 21.1	mrna	0
GL50581_779	ACGJ01000976	1412	2578	-	1167	Hypothetical protein	mrna	0
GL50581_780	ACGJ01000991	247	711	+	465	Hypothetical protein	mrna	0
GL50581_781	ACGJ01000995	58	1134	-	1077	Hypothetical protein	mrna	0
GL50581_782	ACGJ01001022	347	808	+	462	Hypothetical protein	mrna	0
GL50581_783	ACGJ01001022	833	3172	-	2340	Hypothetical protein	mrna	0
GL50581_784	ACGJ01001022	3209	5293	-	2085	Hypothetical protein	mrna	0
GL50581_785	ACGJ01001022	5497	8850	+	3354	Kinase, NEK	mrna	0
GL50581_787	ACGJ01001022	9669	12779	+	3111	CCAAT-box-binding transcription factor	mrna	0
GL50581_788	ACGJ01001022	12892	13458	+	567	RWD domain protein	mrna	0
GL50581_790	ACGJ01001022	14856	15419	+	564	Nucleolar GAR1-like protein, putative	mrna	0
GL50581_791	ACGJ01001022	15421	16737	-	1317	UDP-N-acetylglucosamine pyrophosphorylase	mrna	0
GL50581_792	ACGJ01001022	17116	18069	-	954	Hypothetical protein	mrna	0
GL50581_793	ACGJ01001022	18104	24349	-	6246	Hypothetical protein	mrna	0
GL50581_794	ACGJ01001022	24441	26813	-	2373	Hypothetical protein	mrna	0
GL50581_796	ACGJ01001022	29853	30884	-	1032	Hypothetical protein	mrna	0
GL50581_800	ACGJ01001022	35488	36789	+	1302	Hypothetical protein	mrna	0
GL50581_801	ACGJ01001022	36849	38372	-	1524	Zinc finger protein	mrna	0
GL50581_802	ACGJ01001022	38616	40238	+	1623	Hypothetical protein	mrna	0
GL50581_803	ACGJ01001022	40324	41136	+	813	Hypothetical protein	mrna	0
GL50581_804	ACGJ01001022	41144	41740	-	597	Ribonuclease P protein subunit, putative	mrna	0
GL50581_806	ACGJ01001022	42876	43466	+	591	Hypothetical protein	mrna	0
GL50581_807	ACGJ01001022	43490	44005	-	516	Hypothetical protein	mrna	0
GL50581_808	ACGJ01001022	44128	45183	-	1056	Vacuolar ATP synthase subunit d	mrna	0
GL50581_809	ACGJ01001022	45452	48130	+	2679	Kinase, NEK	mrna	0
GL50581_810	ACGJ01001022	48179	48445	+	267	Hypothetical protein	mrna	0
GL50581_813	ACGJ01001022	55471	59172	+	3702	Kinase, NEK	mrna	0
GL50581_814	ACGJ01001022	59197	59667	+	471	Hypothetical protein	mrna	0
GL50581_815	ACGJ01001022	59659	61017	-	1359	Hypothetical protein	mrna	0
GL50581_816	ACGJ01001022	61095	61457	+	363	Hypothetical protein	mrna	0
GL50581_818	ACGJ01001022	66192	68042	-	1851	FAD synthetase	mrna	0
GL50581_819	ACGJ01001022	68091	68654	+	564	Hypothetical protein	mrna	0
GL50581_820	ACGJ01001022	68500	70971	-	2472	Hypothetical protein	mrna	0
GL50581_4576	ACGJ01001022	68708	68781	+	74	tRNA-Val	trna	0
GL50581_821	ACGJ01001022	71703	73952	+	2250	Leucine-rich repeat protein 1 virus receptor protein	mrna	0
GL50581_823	ACGJ01001022	75070	75858	-	789	Hypothetical protein	mrna	0
GL50581_824	ACGJ01001022	76418	79255	-	2838	Hypothetical protein	mrna	0
GL50581_826	ACGJ01001022	81592	84168	-	2577	ABC transporter family protein	mrna	0
GL50581_828	ACGJ01001022	94389	95570	-	1182	Hypothetical protein	mrna	0
GL50581_829	ACGJ01001022	95711	96679	+	969	Endonuclease/Exonuclease/phosphatase	mrna	0
GL50581_830	ACGJ01001022	96676	100584	-	3909	Hypothetical protein	mrna	0
GL50581_831	ACGJ01001022	100650	101294	-	645	CDP-diacylglycerol-inositol 3-phosphatidyltransferase	mrna	0
GL50581_832	ACGJ01001022	101335	102279	-	945	Thioredoxin reductase	mrna	0
GL50581_833	ACGJ01001022	102414	102674	-	261	Hypothetical protein	mrna	0
GL50581_834	ACGJ01001022	102870	104276	+	1407	TBP-interacting protein TIP49	mrna	0
GL50581_836	ACGJ01001022	105024	105986	-	963	Hypothetical protein	mrna	0
GL50581_837	ACGJ01001022	106302	109376	+	3075	Hypothetical protein	mrna	0
GL50581_840	ACGJ01001022	112673	113038	-	366	Hypothetical protein	mrna	0
GL50581_841	ACGJ01001022	113074	115869	+	2796	Vacuolar proton-ATPase subunit, putative	mrna	0
GL50581_842	ACGJ01001022	115966	116499	+	534	ABC transporter family protein	mrna	0
GL50581_843	ACGJ01001022	116527	118656	-	2130	RNA helicase, putative	mrna	0
GL50581_844	ACGJ01001033	410	643	-	234	VSP	mrna	0
GL50581_845	ACGJ01001044	392	1408	+	1017	Hypothetical protein	mrna	0
GL50581_846	ACGJ01001044	1604	2941	-	1338	Protein 21.1	mrna	0
GL50581_847	ACGJ01001044	3067	3447	-	381	Hypothetical protein	mrna	0
GL50581_848	ACGJ01001044	3517	4068	+	552	Hypothetical protein	mrna	0
GL50581_849	ACGJ01001044	4108	6759	-	2652	Hypothetical protein	mrna	0
GL50581_850	ACGJ01001044	6917	7897	-	981	Hypothetical protein	mrna	0
GL50581_852	ACGJ01001044	8325	9515	-	1191	O-sialoglycoprotein endopeptidase	mrna	0
GL50581_853	ACGJ01001044	9582	11453	-	1872	Spindle pole protein, putative	mrna	0
GL50581_854	ACGJ01001044	11749	14799	+	3051	Hypothetical protein	mrna	0
GL50581_856	ACGJ01001044	14933	16468	+	1536	Hypothetical protein	mrna	0
GL50581_857	ACGJ01001044	16500	17054	+	555	Hypothetical protein	mrna	0
GL50581_858	ACGJ01001044	17157	19232	+	2076	Kinase, CMGC DYRK	mrna	0
GL50581_859	ACGJ01001044	19238	19957	+	720	Protein 21.1	mrna	0
GL50581_860	ACGJ01001044	20365	22749	+	2385	Hypothetical protein	mrna	0
GL50581_861	ACGJ01001044	22784	23473	-	690	Hypothetical protein	mrna	0
GL50581_4578	ACGJ01001044	25409	25480	+	72	tRNA-Gln	trna	0
GL50581_864	ACGJ01001044	31797	31910	-	114	Hypothetical protein	mrna	0
GL50581_865	ACGJ01001044	33015	35300	+	2286	Hypothetical protein	mrna	0
GL50581_866	ACGJ01001044	35377	37746	-	2370	Hypothetical protein	mrna	0
GL50581_868	ACGJ01001044	41062	42816	-	1755	Kinase, NEK	mrna	0
GL50581_869	ACGJ01001044	42840	43895	-	1056	Kinase, CMGC CDK	mrna	0
GL50581_870	ACGJ01001045	19	3015	-	2997	Hypothetical protein	mrna	0
GL50581_872	ACGJ01001055	489	2021	-	1533	26S protease regulatory subunit 7	mrna	0
GL50581_873	ACGJ01001055	2158	4743	+	2586	Hypothetical protein	mrna	0
GL50581_874	ACGJ01001055	4763	5890	-	1128	Serine/Threonine-protein kinase pkwA, putative	mrna	0
GL50581_875	ACGJ01001055	5930	6589	-	660	Microsomal signal peptidase 18 kDa subunit	mrna	0
GL50581_877	ACGJ01001055	8206	10500	-	2295	Hypothetical protein	mrna	0
GL50581_878	ACGJ01001055	10741	11544	-	804	Hypothetical protein	mrna	0
GL50581_879	ACGJ01001055	11643	12314	-	672	Hypothetical protein	mrna	0
GL50581_880	ACGJ01001055	12322	13476	+	1155	Hypothetical protein	mrna	0
GL50581_883	ACGJ01001055	22584	23015	+	432	Hypothetical protein	mrna	0
GL50581_886	ACGJ01001055	40639	42399	-	1761	Hypothetical protein	mrna	0
GL50581_888	ACGJ01001057	39	593	+	555	Hypothetical protein	mrna	0
GL50581_889	ACGJ01001061	115	630	-	516	Hypothetical protein	mrna	0
GL50581_890	ACGJ01001065	389	1897	-	1509	Hypothetical protein	mrna	0
GL50581_891	ACGJ01001076	442	1080	+	639	Hypothetical protein	mrna	0
GL50581_892	ACGJ01001076	1094	2866	-	1773	Hypothetical protein	mrna	0
GL50581_893	ACGJ01001076	2915	4759	+	1845	Hypothetical protein	mrna	0
GL50581_894	ACGJ01001087	251	478	+	228	Hypothetical protein	mrna	0
GL50581_895	ACGJ01001087	495	2237	-	1743	Hypothetical protein	mrna	0
GL50581_897	ACGJ01001087	4441	4806	-	366	Hypothetical protein	mrna	0
GL50581_898	ACGJ01001087	4875	6041	-	1167	Zinc finger domain-containing protein	mrna	0
GL50581_899	ACGJ01001087	6448	7068	+	621	Rab geranylgeranyltransferase	mrna	0
GL50581_900	ACGJ01001087	7100	11398	+	4299	Phospholipid-transporting ATPase IIB, putative	mrna	0
GL50581_901	ACGJ01001087	11418	12452	-	1035	Actin related protein	mrna	0
GL50581_902	ACGJ01001087	12571	14094	+	1524	Hypothetical protein	mrna	0
GL50581_903	ACGJ01001087	14132	14593	-	462	Hypothetical protein	mrna	0
GL50581_906	ACGJ01001087	16498	17952	-	1455	Protein 21.1	mrna	0
GL50581_907	ACGJ01001087	18211	19062	-	852	U3 small nucleolar ribonucleoprotein protein IMP4, putative	mrna	0
GL50581_908	ACGJ01001087	19601	20152	-	552	Hypothetical protein	mrna	0
GL50581_909	ACGJ01001097	6070	6795	+	726	TP53 regulating kinase	mrna	0
GL50581_911	ACGJ01001097	7691	9319	-	1629	DNA pol epsilon, sub B	mrna	0
GL50581_912	ACGJ01001128	1041	1922	+	882	Hypothetical protein	mrna	0
GL50581_913	ACGJ01001128	2035	2559	-	525	Hypothetical protein	mrna	0
GL50581_914	ACGJ01001128	3468	4844	+	1377	Protein 21.1	mrna	0
GL50581_915	ACGJ01001128	4885	5667	+	783	CCR4-NOT transcription complex, subunit 7	mrna	0
GL50581_916	ACGJ01001128	5792	8578	-	2787	Hypothetical protein	mrna	0
GL50581_917	ACGJ01001128	8775	10046	+	1272	Kinase, STE STE20	mrna	0
GL50581_918	ACGJ01001128	10147	12762	-	2616	Hypothetical protein	mrna	0
GL50581_920	ACGJ01001128	13420	14346	-	927	Phosphotyrosyl phosphatase activator protein, putative	mrna	0
GL50581_922	ACGJ01001150	1335	6281	+	4947	Hypothetical protein	mrna	0
GL50581_923	ACGJ01001155	13	657	+	645	Hypothetical protein	mrna	0
GL50581_924	ACGJ01001161	2056	5214	+	3159	Coatomer beta subunit	mrna	0
GL50581_926	ACGJ01001177	22	552	+	531	Hypothetical protein	mrna	0
GL50581_927	ACGJ01001179	440	817	+	378	Hypothetical protein	mrna	0
GL50581_928	ACGJ01001179	898	2628	-	1731	Phosphatidylserine synthase	mrna	0
GL50581_929	ACGJ01001179	2661	3866	-	1206	Hypothetical protein	mrna	0
GL50581_930	ACGJ01001179	4175	5989	-	1815	Phosphorylated CTD interacting factor PCIF1	mrna	0
GL50581_931	ACGJ01001179	6072	6755	-	684	U3 small nucleolar RNA-associated protein 11, putative	mrna	0
GL50581_935	ACGJ01001179	12085	13113	-	1029	Nucleoside-diphosphate-sugar epimerase	mrna	0
GL50581_936	ACGJ01001179	13150	14049	+	900	Hypothetical protein	mrna	0
GL50581_937	ACGJ01001179	14099	14884	-	786	Deoxyribose-phosphate aldolase	mrna	0
GL50581_938	ACGJ01001179	14937	18770	-	3834	Tubulin specific chaperone D	mrna	0
GL50581_939	ACGJ01001179	18862	19491	+	630	Derlin-like protein	mrna	0
GL50581_940	ACGJ01001179	19608	20378	+	771	hypothetical protein	mrna	0
GL50581_941	ACGJ01001185	202	1863	-	1662	Hypothetical protein	mrna	0
GL50581_943	ACGJ01001190	1638	2669	-	1032	Glucokinase	mrna	0
GL50581_944	ACGJ01001190	2756	3589	-	834	Hypothetical protein	mrna	0
GL50581_947	ACGJ01001190	5582	6271	+	690	Hypothetical protein	mrna	0
GL50581_948	ACGJ01001190	6306	9383	+	3078	Spindle pole protein, putative	mrna	0
GL50581_949	ACGJ01001191	57	554	+	498	Hypothetical protein	mrna	0
GL50581_950	ACGJ01001211	568	2271	-	1704	Phosphatidylinositol-4-phosphate 5-kinase, putative	mrna	0
GL50581_951	ACGJ01001211	2352	2750	-	399	Endothelin-converting enzyme 2	mrna	0
GL50581_952	ACGJ01001211	3055	4557	+	1503	Hypothetical protein	mrna	0
GL50581_953	ACGJ01001217	115	285	+	171	Hypothetical protein	mrna	0
GL50581_956	ACGJ01001222	7683	8027	+	345	Hypothetical protein	mrna	0
GL50581_957	ACGJ01001222	8070	8705	+	636	High cysteine protein	mrna	0
GL50581_958	ACGJ01001222	8939	10237	-	1299	Hypothetical protein	mrna	0
GL50581_961	ACGJ01001242	426	3728	+	3303	Hypothetical protein	mrna	0
GL50581_962	ACGJ01001242	3700	4731	-	1032	Hypothetical protein	mrna	0
GL50581_966	ACGJ01001242	11568	13232	+	1665	NEK-GL-like kinase protein	mrna	0
GL50581_967	ACGJ01001242	14292	21026	-	6735	Hypothetical protein	mrna	0
GL50581_968	ACGJ01001242	21079	21846	-	768	Protein C21orf2	mrna	0
GL50581_971	ACGJ01001242	28819	30432	+	1614	Hypothetical protein	mrna	0
GL50581_972	ACGJ01001242	30746	31705	+	960	Hypothetical protein	mrna	0
GL50581_973	ACGJ01001242	31738	32520	+	783	Hypothetical protein	mrna	0
GL50581_974	ACGJ01001242	32515	33171	-	657	Hypothetical protein	mrna	0
GL50581_975	ACGJ01001242	33205	35472	+	2268	Kinase, NEK	mrna	0
GL50581_977	ACGJ01001265	37	690	-	654	Ribosomal protein S3	mrna	0
GL50581_978	ACGJ01001265	815	1555	+	741	Translation initiation factor 6	mrna	0
GL50581_980	ACGJ01001265	2292	3005	+	714	Hypothetical protein	mrna	0
GL50581_981	ACGJ01001265	3082	3582	+	501	Bet3-like protein	mrna	0
GL50581_982	ACGJ01001265	3613	3765	+	153	Hypothetical protein	mrna	0
GL50581_983	ACGJ01001265	3887	6394	+	2508	Hypothetical protein	mrna	0
GL50581_984	ACGJ01001265	6408	8264	+	1857	Rho GAP, putative	mrna	0
GL50581_985	ACGJ01001265	8240	9838	-	1599	Hypothetical protein	mrna	0
GL50581_986	ACGJ01001265	9892	10974	-	1083	Hypothetical protein	mrna	0
GL50581_987	ACGJ01001265	11111	11527	-	417	Hypothetical protein	mrna	0
GL50581_988	ACGJ01001293	99	398	-	300	Histone H4	mrna	0
GL50581_989	ACGJ01001296	1688	2863	-	1176	Protein 21.1	mrna	0
GL50581_990	ACGJ01001296	2811	3365	+	555	Hypothetical protein	mrna	0
GL50581_991	ACGJ01001296	3487	13026	+	9540	Kinase, Uni1	mrna	0
GL50581_993	ACGJ01001296	13188	15272	-	2085	Protein 21.1	mrna	0
GL50581_994	ACGJ01001296	15515	16222	-	708	Hypothetical protein	mrna	0
GL50581_996	ACGJ01001296	18220	19455	+	1236	Elongation initiation factor 5C	mrna	0
GL50581_998	ACGJ01001296	20018	21466	-	1449	Hypothetical protein	mrna	0
GL50581_999	ACGJ01001296	21778	22143	+	366	Hypothetical protein	mrna	0
GL50581_1000	ACGJ01001296	22159	23973	+	1815	Hypothetical protein	mrna	0
GL50581_1001	ACGJ01001296	24001	26499	+	2499	Hypothetical protein	mrna	0
GL50581_1002	ACGJ01001296	26503	28539	-	2037	Kinase, NEK	mrna	0
GL50581_1003	ACGJ01001296	28706	29158	+	453	Hypothetical protein	mrna	0
GL50581_1004	ACGJ01001296	29179	29769	-	591	Protein tyrosine phosphatase-like protein	mrna	0
GL50581_1005	ACGJ01001296	29807	30391	+	585	HAM1 protein	mrna	0
GL50581_1006	ACGJ01001296	30594	31313	+	720	Synaptobrevin-like protein	mrna	0
GL50581_1010	ACGJ01001296	47034	51548	+	4515	Protein 21.1	mrna	0
GL50581_1011	ACGJ01001296	51520	53514	-	1995	Hypothetical protein	mrna	0
GL50581_1012	ACGJ01001296	53542	54765	+	1224	Hypothetical protein	mrna	0
GL50581_1013	ACGJ01001296	54789	55787	-	999	Hypothetical protein	mrna	0
GL50581_1014	ACGJ01001296	55801	56253	+	453	RNA polymerase II subunit Rpb8	mrna	0
GL50581_1016	ACGJ01001307	4187	6046	+	1860	Hypothetical protein	mrna	0
GL50581_1017	ACGJ01001307	6067	7596	-	1530	Kinase, NEK	mrna	0
GL50581_4581	ACGJ01001324	529	611	-	83	tRNA-Leu	trna	0
GL50581_1021	ACGJ01001336	3363	9977	+	6615	Hypothetical protein	mrna	0
GL50581_1022	ACGJ01001336	10050	11117	+	1068	Hypothetical protein	mrna	0
GL50581_1023	ACGJ01001336	11136	12332	+	1197	Coiled-coil protein	mrna	0
GL50581_1024	ACGJ01001336	12354	12824	+	471	Hypothetical protein	mrna	0
GL50581_1025	ACGJ01001368	2183	3073	+	891	Hypothetical protein	mrna	0
GL50581_1026	ACGJ01001393	107	412	-	306	Hypothetical protein	mrna	0
GL50581_1027	ACGJ01001410	5421	6071	-	651	Hypothetical protein	mrna	0
GL50581_1028	ACGJ01001410	6227	11539	+	5313	Hypothetical protein	mrna	0
GL50581_1029	ACGJ01001410	11607	13169	+	1563	Hypothetical protein	mrna	0
GL50581_1030	ACGJ01001410	13190	13816	-	627	Protein 21.1	mrna	0
GL50581_1031	ACGJ01001410	13879	15303	-	1425	Protein 21.1	mrna	0
GL50581_1032	ACGJ01001410	15370	17241	-	1872	Protein 21.1	mrna	0
GL50581_1033	ACGJ01001410	17313	19463	-	2151	Protein 21.1	mrna	0
GL50581_1034	ACGJ01001410	19520	21742	-	2223	Protein 21.1	mrna	0
GL50581_1035	ACGJ01001410	21856	22746	-	891	Hypothetical protein	mrna	0
GL50581_1036	ACGJ01001410	23099	26806	+	3708	DNA-directed RNA polymerase subunit B	mrna	0
GL50581_1037	ACGJ01001410	26862	28496	+	1635	Hypothetical protein	mrna	0
GL50581_1039	ACGJ01001410	29198	29752	+	555	Hypothetical protein	mrna	0
GL50581_1042	ACGJ01001410	35608	37314	-	1707	Kinesin-like protein	mrna	0
GL50581_1043	ACGJ01001410	37410	38417	-	1008	Kinase, CAMK CAMK1	mrna	0
GL50581_1045	ACGJ01001410	40655	41485	-	831	Hypothetical protein	mrna	0
GL50581_1048	ACGJ01001410	47059	48105	-	1047	Hypothetical protein	mrna	0
GL50581_1049	ACGJ01001410	48258	51299	+	3042	Sec24	mrna	0
GL50581_1050	ACGJ01001410	51309	51971	-	663	Hypothetical protein	mrna	0
GL50581_1051	ACGJ01001410	52225	53175	-	951	Hypothetical protein	mrna	0
GL50581_1052	ACGJ01001410	53355	55589	+	2235	Kinase, NEK	mrna	0
GL50581_1054	ACGJ01001410	57696	61838	+	4143	Hypothetical protein	mrna	0
GL50581_1055	ACGJ01001410	61879	65394	-	3516	Protein 21.1	mrna	0
GL50581_1056	ACGJ01001410	65445	70436	-	4992	Hypothetical protein	mrna	0
GL50581_1057	ACGJ01001410	70592	71737	-	1146	Hypothetical protein	mrna	0
GL50581_1058	ACGJ01001410	71983	76485	+	4503	Hypothetical protein	mrna	0
GL50581_4637	ACGJ01001410	76602	76745	-	144	sRNA C/D-box	snorna	0
GL50581_4638	ACGJ01001410	76610	76754	+	145	sRNA C/D-box (RNA D)	snorna	0
GL50581_4639	ACGJ01001410	76768	76873	+	106	sRNA H/ACA-box	snorna	0
GL50581_1059	ACGJ01001410	76921	78330	-	1410	Alpha-19 giardin	mrna	0
GL50581_1060	ACGJ01001410	78445	90054	+	11610	Hypothetical protein	mrna	0
GL50581_1061	ACGJ01001410	90119	90382	+	264	Hypothetical protein	mrna	0
GL50581_1062	ACGJ01001410	90428	91336	-	909	Hypothetical protein	mrna	0
GL50581_1064	ACGJ01001410	94102	95133	+	1032	WD40 domain protein	mrna	0
GL50581_1065	ACGJ01001410	95187	97646	+	2460	Hypothetical protein	mrna	0
GL50581_1066	ACGJ01001465	3089	3814	+	726	Protein 21.1	mrna	0
GL50581_1067	ACGJ01001465	3815	4114	-	300	Histone H4	mrna	0
GL50581_1068	ACGJ01001465	4293	4565	+	273	Small nuclear ribonucleoprotein Sm D3, putative	mrna	0
GL50581_1069	ACGJ01001465	4584	5804	+	1221	Hypothetical protein	mrna	0
GL50581_1070	ACGJ01001465	5868	7493	-	1626	Phenylalanyl-tRNA synthetase alpha chain	mrna	0
GL50581_1071	ACGJ01001465	8202	8687	-	486	Yip interacting protein, putative	mrna	0
GL50581_1072	ACGJ01001465	9266	9817	+	552	RabB	mrna	0
GL50581_1073	ACGJ01001465	9858	14648	-	4791	Coiled-coil protein	mrna	0
GL50581_1074	ACGJ01001465	14647	15576	+	930	Hypothetical protein	mrna	0
GL50581_1076	ACGJ01001476	710	1804	+	1095	Hypothetical protein	mrna	0
GL50581_1077	ACGJ01001476	1801	3411	-	1611	Hypothetical protein	mrna	0
GL50581_1078	ACGJ01001476	3482	4168	+	687	Hypothetical protein	mrna	0
GL50581_1079	ACGJ01001476	4365	6371	+	2007	Hypothetical protein	mrna	0
GL50581_1080	ACGJ01001476	6322	12099	-	5778	Hypothetical protein	mrna	0
GL50581_1082	ACGJ01001476	15206	16987	+	1782	Hypothetical protein	mrna	0
GL50581_1083	ACGJ01001476	17003	17449	-	447	Hypothetical protein	mrna	0
GL50581_1084	ACGJ01001476	17476	18894	+	1419	Hypothetical protein	mrna	0
GL50581_1086	ACGJ01001476	25746	27623	-	1878	Kinesin-14	mrna	0
GL50581_1087	ACGJ01001476	27658	30024	-	2367	Hypothetical protein	mrna	0
GL50581_1088	ACGJ01001476	30203	30703	+	501	Hypothetical protein	mrna	0
GL50581_1089	ACGJ01001476	30735	32267	+	1533	Hypothetical protein	mrna	0
GL50581_1090	ACGJ01001476	32388	33794	+	1407	Hypothetical protein	mrna	0
GL50581_1091	ACGJ01001476	33741	34835	-	1095	Hypothetical protein	mrna	0
GL50581_1092	ACGJ01001509	570	2924	+	2355	Hypothetical protein	mrna	0
GL50581_1093	ACGJ01001509	3301	3693	+	393	Hypothetical protein	mrna	0
GL50581_1094	ACGJ01001509	3517	3900	-	384	Hypothetical protein	mrna	0
GL50581_4585	ACGJ01001509	3696	3769	-	74	tRNA-Ile	trna	0
GL50581_4584	ACGJ01001509	3825	3906	-	82	tRNA-Ser	trna	0
GL50581_1095	ACGJ01001509	3964	4962	-	999	Brix domain containing protein	mrna	0
GL50581_1097	ACGJ01001509	6134	9037	+	2904	Tubulin, small gamma tubulin complex gcp2	mrna	0
GL50581_1098	ACGJ01001509	9235	10524	-	1290	Hypothetical protein	mrna	0
GL50581_1100	ACGJ01001509	11584	15084	+	3501	DRE4 protein	mrna	0
GL50581_1102	ACGJ01001509	15236	17278	+	2043	Hypothetical protein	mrna	0
GL50581_1103	ACGJ01001509	17314	18993	+	1680	NAD-dependent histone deacetylase Sir2	mrna	0
GL50581_1105	ACGJ01001509	20748	21896	+	1149	Protein 21.1	mrna	0
GL50581_1106	ACGJ01001509	21969	22961	+	993	Hypothetical protein	mrna	0
GL50581_1107	ACGJ01001509	23022	24545	+	1524	Ubiquitin protein, putative	mrna	0
GL50581_1108	ACGJ01001509	24557	31090	-	6534	Hypothetical protein	mrna	0
GL50581_1109	ACGJ01001509	31164	33485	+	2322	Phosphorylase B kinase gamma catalytic chain	mrna	0
GL50581_1110	ACGJ01001509	33813	34856	-	1044	Hypothetical protein	mrna	0
GL50581_1111	ACGJ01001509	34999	35340	-	342	Hypothetical protein	mrna	0
GL50581_1112	ACGJ01001509	35353	37203	-	1851	Na driven multidrug efflux pump	mrna	0
GL50581_1113	ACGJ01001509	37785	40448	+	2664	Hypothetical protein	mrna	0
GL50581_1114	ACGJ01001509	40541	41296	+	756	GPI-anchor transamidase, putative	mrna	0
GL50581_1115	ACGJ01001520	6041	6940	-	900	PcnA	mrna	0
GL50581_1116	ACGJ01001520	7075	7710	-	636	Uracil phosphoribosyltransferase	mrna	0
GL50581_1117	ACGJ01001520	7851	11948	-	4098	Hypothetical protein	mrna	0
GL50581_1118	ACGJ01001520	12238	12669	+	432	Hypothetical protein	mrna	0
GL50581_1119	ACGJ01001520	12698	13648	-	951	Hypothetical protein	mrna	0
GL50581_1120	ACGJ01001520	13658	15373	+	1716	Kinase, NEK	mrna	0
GL50581_1121	ACGJ01001520	15326	18625	-	3300	Hypothetical protein	mrna	0
GL50581_1124	ACGJ01001563	10886	14716	-	3831	Hypothetical protein	mrna	0
GL50581_1125	ACGJ01001563	14749	19767	-	5019	Hypothetical protein	mrna	0
GL50581_1126	ACGJ01001563	19847	20422	-	576	Splicing factor U2AF subunit, putative	mrna	0
GL50581_1127	ACGJ01001563	20153	20473	+	321	Hypothetical protein	mrna	0
GL50581_1128	ACGJ01001563	20741	21817	+	1077	Hypothetical protein	mrna	0
GL50581_1129	ACGJ01001563	21812	22378	-	567	Hypothetical protein	mrna	0
GL50581_1130	ACGJ01001563	22425	24470	-	2046	LEK1	mrna	0
GL50581_1131	ACGJ01001563	24760	25815	+	1056	Hypothetical protein	mrna	0
GL50581_1132	ACGJ01001563	25986	27875	-	1890	Kinase, CAMK CAMKL	mrna	0
GL50581_1133	ACGJ01001563	28015	30054	+	2040	Uridine kinase	mrna	0
GL50581_1134	ACGJ01001563	30063	30845	+	783	Hypothetical protein	mrna	0
GL50581_1135	ACGJ01001563	30937	31767	+	831	Hypothetical protein	mrna	0
GL50581_1136	ACGJ01001563	31773	32897	+	1125	Hypothetical protein	mrna	0
GL50581_1137	ACGJ01001563	32912	35089	+	2178	Hypothetical protein	mrna	0
GL50581_1138	ACGJ01001563	35165	35398	-	234	Ubiquitin	mrna	0
GL50581_1139	ACGJ01001563	35670	36878	+	1209	Tenascin-X	mrna	0
GL50581_1140	ACGJ01001563	38281	39771	+	1491	Kinase, NEK	mrna	0
GL50581_1141	ACGJ01001574	1062	4745	+	3684	Hypothetical protein	mrna	0
GL50581_1142	ACGJ01001574	4746	5447	+	702	Hypothetical protein	mrna	0
GL50581_1144	ACGJ01001574	5442	6515	-	1074	Hypothetical protein	mrna	0
GL50581_1145	ACGJ01001574	6716	8866	+	2151	Sperm-associated WD-repeat protein	mrna	0
GL50581_1146	ACGJ01001574	8891	10210	+	1320	Hypothetical protein	mrna	0
GL50581_1147	ACGJ01001574	10229	11854	-	1626	Nucleolar GTPase	mrna	0
GL50581_1148	ACGJ01001574	11927	15697	+	3771	Hypothetical protein	mrna	0
GL50581_1149	ACGJ01001574	15703	19164	-	3462	Kinase, NEK	mrna	0
GL50581_1150	ACGJ01001574	19248	21869	-	2622	Hypothetical protein	mrna	0
GL50581_1151	ACGJ01001574	22034	24076	+	2043	Kinase, TTK	mrna	0
GL50581_1152	ACGJ01001574	24070	25158	-	1089	Hypothetical protein	mrna	0
GL50581_1153	ACGJ01001574	25378	26733	-	1356	Nin one binding protein-like protein	mrna	0
GL50581_1155	ACGJ01001574	27795	30455	+	2661	Hypothetical protein	mrna	0
GL50581_1156	ACGJ01001574	30564	31730	+	1167	Hypothetical protein	mrna	0
GL50581_1158	ACGJ01001574	35610	38960	-	3351	Protein 21.1	mrna	0
GL50581_1160	ACGJ01001574	39452	41893	-	2442	Hypothetical protein	mrna	0
GL50581_1162	ACGJ01001574	42670	45618	-	2949	Protein 21.1	mrna	0
GL50581_1163	ACGJ01001574	45669	47828	-	2160	Protein 21.1	mrna	0
GL50581_1164	ACGJ01001574	47920	49953	+	2034	Protein 21.1	mrna	0
GL50581_1165	ACGJ01001574	50102	51466	+	1365	Hypothetical protein	mrna	0
GL50581_1166	ACGJ01001574	51461	52837	-	1377	tRNA/rRNA cytosine-C5-methylase	mrna	0
GL50581_1167	ACGJ01001574	52861	54654	+	1794	5' nucleotidase family protein	mrna	0
GL50581_1168	ACGJ01001575	4100	4849	-	750	Hypothetical protein	mrna	0
GL50581_1169	ACGJ01001575	5142	6206	+	1065	Hypothetical protein	mrna	0
GL50581_1174	ACGJ01001597	5409	6782	+	1374	Protein 21.1	mrna	0
GL50581_1175	ACGJ01001597	6817	7767	+	951	Protein 21.1	mrna	0
GL50581_1176	ACGJ01001597	7823	10069	+	2247	Protein 21.1	mrna	0
GL50581_1178	ACGJ01001597	10882	11454	+	573	Protein 21.1	mrna	0
GL50581_1179	ACGJ01001597	11515	14088	+	2574	Protein 21.6	mrna	0
GL50581_1180	ACGJ01001597	14093	17911	-	3819	Hypothetical protein	mrna	0
GL50581_1181	ACGJ01001597	17970	18284	+	315	Hypothetical protein	mrna	0
GL50581_1182	ACGJ01001597	18366	19385	+	1020	Zinc finger domain-containing protein	mrna	0
GL50581_1183	ACGJ01001597	19414	21933	+	2520	Hypothetical protein	mrna	0
GL50581_1184	ACGJ01001597	21988	24108	+	2121	Hypothetical protein	mrna	0
GL50581_1185	ACGJ01001597	24169	25368	+	1200	Hypothetical protein	mrna	0
GL50581_1186	ACGJ01001597	25529	26104	+	576	Peptidyl-prolyl cis-trans isomerase B precursor	mrna	0
GL50581_1187	ACGJ01001597	26121	29795	-	3675	Hypothetical protein	mrna	0
GL50581_1188	ACGJ01001597	29893	31719	-	1827	Hypothetical protein	mrna	0
GL50581_1189	ACGJ01001597	31788	33440	-	1653	TCP-1 chaperonin subunit alpha	mrna	0
GL50581_1190	ACGJ01001597	33532	34545	+	1014	Ribosome biogenesis protein Brix	mrna	0
GL50581_1191	ACGJ01001597	34559	34879	-	321	Hypothetical protein	mrna	0
GL50581_1192	ACGJ01001640	8877	10511	-	1635	Pyrophosphate-fructose 6-phosphate 1-phosphotransferase alpha subunit	mrna	0
GL50581_1193	ACGJ01001640	10603	11175	-	573	Hypothetical protein	mrna	0
GL50581_1195	ACGJ01001640	12204	15212	+	3009	Coatomer beta' subunit	mrna	0
GL50581_1197	ACGJ01001644	3	182	+	180	Hypothetical protein	mrna	0
GL50581_1198	ACGJ01001651	409	1161	-	753	MutT/nudix family protein	mrna	0
GL50581_1200	ACGJ01001651	1951	3399	-	1449	Kinase, NEK	mrna	0
GL50581_1201	ACGJ01001651	3521	5305	-	1785	Phenylalanyl-tRNA synthetase beta chain	mrna	0
GL50581_1203	ACGJ01001651	7644	8474	-	831	Hypothetical protein	mrna	0
GL50581_1204	ACGJ01001651	8489	10369	-	1881	Hypothetical protein	mrna	0
GL50581_1205	ACGJ01001651	10468	11199	-	732	Hypothetical protein	mrna	0
GL50581_1206	ACGJ01001651	11376	12161	+	786	Hypothetical protein	mrna	0
GL50581_1207	ACGJ01001651	12292	12822	-	531	Hypothetical protein	mrna	0
GL50581_1208	ACGJ01001651	12844	14742	-	1899	Hypothetical protein	mrna	0
GL50581_1209	ACGJ01001651	15061	18207	-	3147	Kinase	mrna	0
GL50581_1211	ACGJ01001651	20890	21372	+	483	Hypothetical protein	mrna	0
GL50581_1212	ACGJ01001651	21422	22642	-	1221	Hypothetical protein	mrna	0
GL50581_1213	ACGJ01001651	22778	24439	+	1662	TCP-1 chaperonin subunit epsilon	mrna	0
GL50581_1214	ACGJ01001651	24507	24971	+	465	Ribosomal protein S18	mrna	0
GL50581_1215	ACGJ01001651	25038	26066	-	1029	Hypothetical protein	mrna	0
GL50581_1216	ACGJ01001651	26222	28738	+	2517	Hypothetical protein	mrna	0
GL50581_1217	ACGJ01001662	533	1231	-	699	Hypothetical protein	mrna	0
GL50581_1219	ACGJ01001662	2972	4021	-	1050	Spindle pole protein, putative	mrna	0
GL50581_1220	ACGJ01001662	4078	6840	-	2763	Hypothetical protein	mrna	0
GL50581_1221	ACGJ01001662	6875	7516	+	642	Hypothetical protein	mrna	0
GL50581_1222	ACGJ01001662	7554	8207	-	654	Hypothetical protein	mrna	0
GL50581_1223	ACGJ01001662	8221	8574	+	354	Hypothetical protein	mrna	0
GL50581_1224	ACGJ01001662	8659	9048	-	390	Hypothetical protein	mrna	0
GL50581_1225	ACGJ01001662	9281	9889	+	609	Glutaredoxin-related protein	mrna	0
GL50581_1226	ACGJ01001662	9918	11051	-	1134	Hypothetical protein	mrna	0
GL50581_1228	ACGJ01001662	13107	13511	+	405	Cytidine deaminase	mrna	0
GL50581_1229	ACGJ01001662	13579	19080	-	5502	Serine/Threonine protein kinase	mrna	0
GL50581_1230	ACGJ01001662	19094	19381	+	288	DNA-directed RNA polymerases I and III 16 kDa polypeptide	mrna	0
GL50581_1231	ACGJ01001662	19543	20151	-	609	Hypothetical protein	mrna	0
GL50581_1232	ACGJ01001707	1225	1764	+	540	Ser/Thr protein kinase	mrna	0
GL50581_1233	ACGJ01001718	737	4267	-	3531	Hypothetical protein	mrna	0
GL50581_1234	ACGJ01001718	4320	6158	+	1839	DinF protein	mrna	0
GL50581_1235	ACGJ01001718	6170	7141	-	972	Hypothetical protein	mrna	0
GL50581_1236	ACGJ01001718	7195	9858	+	2664	Ser/Thr protein kinase	mrna	0
GL50581_1237	ACGJ01001718	9859	11361	-	1503	Hypothetical protein	mrna	0
GL50581_1238	ACGJ01001718	11471	11881	-	411	Hypothetical protein	mrna	0
GL50581_1239	ACGJ01001718	12447	15317	+	2871	Protein 21.1	mrna	0
GL50581_1240	ACGJ01001718	15396	15776	+	381	Ribosomal protein S20	mrna	0
GL50581_1241	ACGJ01001718	15812	16162	+	351	Hypothetical protein	mrna	0
GL50581_1242	ACGJ01001718	16227	16622	+	396	Ribosomal protein L14	mrna	0
GL50581_1243	ACGJ01001718	16633	17163	-	531	Hypothetical protein	mrna	0
GL50581_1244	ACGJ01001729	948	1382	+	435	VSP	mrna	0
GL50581_1245	ACGJ01001738	100	276	+	177	Hypothetical protein	mrna	0
GL50581_1248	ACGJ01001740	4024	4656	+	633	Hypothetical protein	mrna	0
GL50581_1249	ACGJ01001740	4678	5196	-	519	Hypothetical protein	mrna	0
GL50581_1250	ACGJ01001740	5243	5953	-	711	Hypothetical protein	mrna	0
GL50581_1251	ACGJ01001740	5962	6210	+	249	Hypothetical protein	mrna	0
GL50581_1252	ACGJ01001740	6312	7862	-	1551	Serine/threonine protein phosphatase 5	mrna	0
GL50581_1255	ACGJ01001740	27284	28663	-	1380	Ubiquitin carboxyl-terminal hydrolase 14	mrna	0
GL50581_1256	ACGJ01001740	28923	29243	+	321	Hypothetical protein	mrna	0
GL50581_1257	ACGJ01001771	196	1572	-	1377	Flavohemoprotein lateral transfer candidate	mrna	0
GL50581_1258	ACGJ01001782	559	1293	+	735	Protein 21.1	mrna	0
GL50581_1259	ACGJ01001782	1733	2338	+	606	Hypothetical protein	mrna	0
GL50581_1260	ACGJ01001793	89	1702	-	1614	Dipeptidyl-peptidase I precursor	mrna	0
GL50581_1261	ACGJ01001793	1857	2900	+	1044	Protein 21.1	mrna	0
GL50581_1262	ACGJ01001793	3054	3932	+	879	Hypothetical protein	mrna	0
GL50581_1263	ACGJ01001793	3948	4598	-	651	Hypothetical protein	mrna	0
GL50581_1264	ACGJ01001793	4652	8299	-	3648	Hypothetical protein	mrna	0
GL50581_1265	ACGJ01001793	8408	8728	-	321	Hypothetical protein	mrna	0
GL50581_1266	ACGJ01001793	9003	10292	-	1290	Hypothetical protein	mrna	0
GL50581_1268	ACGJ01001794	3600	4397	+	798	3' exoribonuclease, putative	mrna	0
GL50581_1269	ACGJ01001794	4416	4973	-	558	Ribosomal protein L9	mrna	0
GL50581_1272	ACGJ01001794	8164	11262	-	3099	Protein 21.1	mrna	0
GL50581_1273	ACGJ01001794	11559	13526	+	1968	Hypothetical protein	mrna	0
GL50581_1274	ACGJ01001794	13506	18641	-	5136	STU2-like protein	mrna	0
GL50581_1275	ACGJ01001794	18986	22162	+	3177	Hypothetical protein	mrna	0
GL50581_1278	ACGJ01001805	921	1781	+	861	Hypothetical protein	mrna	0
GL50581_1279	ACGJ01001805	1996	5895	+	3900	DNA polymerase delta, catalytic subunit	mrna	0
GL50581_1280	ACGJ01001805	5896	6915	-	1020	Rab geranylgeranyltransferase	mrna	0
GL50581_1281	ACGJ01001805	6928	11787	+	4860	hemagglutinin protein-like protein	mrna	0
GL50581_1282	ACGJ01001805	11874	12638	-	765	Copine I	mrna	0
GL50581_1284	ACGJ01001805	15625	16833	-	1209	Protein 21.1	mrna	0
GL50581_1286	ACGJ01001805	25424	26422	-	999	Hypothetical protein	mrna	0
GL50581_1287	ACGJ01001805	26458	29532	+	3075	High cysteine membrane protein Group 2	mrna	0
GL50581_1289	ACGJ01001805	38627	40813	+	2187	Hypothetical protein	mrna	0
GL50581_1290	ACGJ01001805	40992	41519	+	528	Hypothetical protein	mrna	0
GL50581_1291	ACGJ01001805	41500	44505	+	3006	Hypothetical protein	mrna	0
GL50581_1292	ACGJ01001805	44523	44918	+	396	HesB domain-containing protein	mrna	0
GL50581_1293	ACGJ01001805	45153	45407	-	255	Hypothetical protein	mrna	0
GL50581_1294	ACGJ01001805	45489	46754	+	1266	Phosphatidylserine decarboxylase proenzyme	mrna	0
GL50581_1295	ACGJ01001805	47052	48797	-	1746	Hypothetical protein	mrna	0
GL50581_1296	ACGJ01001859	619	3735	+	3117	Hypothetical protein	mrna	0
GL50581_1298	ACGJ01001859	5506	6045	+	540	ARL1	mrna	0
GL50581_1299	ACGJ01001859	6052	6576	-	525	Hypothetical protein with antisense transcription	mrna	0
GL50581_1300	ACGJ01001859	7319	8443	+	1125	Hypothetical protein	mrna	0
GL50581_1301	ACGJ01001859	8430	15647	-	7218	Hypothetical protein	mrna	0
GL50581_1302	ACGJ01001859	16085	17578	+	1494	Hypothetical protein	mrna	0
GL50581_1303	ACGJ01001859	17584	18639	-	1056	Replication factor C, sub 2	mrna	0
GL50581_1304	ACGJ01001859	18900	20786	-	1887	Kinase, NEK	mrna	0
GL50581_1305	ACGJ01001859	20839	22278	+	1440	Hypothetical protein	mrna	0
GL50581_1306	ACGJ01001859	22143	25955	-	3813	Hypothetical protein	mrna	0
GL50581_1307	ACGJ01001891	1952	2662	+	711	Hypothetical protein	mrna	0
GL50581_1308	ACGJ01001902	480	3677	+	3198	Serologically defined colon cancer antigen 1	mrna	0
GL50581_1310	ACGJ01001902	6351	6719	+	369	Hypothetical protein	mrna	0
GL50581_1313	ACGJ01001902	23131	23751	+	621	ERP3	mrna	0
GL50581_1314	ACGJ01001902	23868	24596	+	729	Hypothetical protein	mrna	0
GL50581_1315	ACGJ01001902	24618	25271	-	654	Hypothetical protein	mrna	0
GL50581_1316	ACGJ01001902	25378	25821	+	444	Hypothetical protein	mrna	0
GL50581_1317	ACGJ01001902	25967	26452	+	486	Hypothetical protein	mrna	0
GL50581_1318	ACGJ01001902	26474	26728	-	255	U2 small nuclear ribonucleoprotein B, putative	mrna	0
GL50581_1319	ACGJ01001902	26853	27485	+	633	Ribosomal protein L10	mrna	0
GL50581_1320	ACGJ01001902	27522	28079	-	558	Wos2 protein	mrna	0
GL50581_1321	ACGJ01001902	28386	29237	-	852	VSP	mrna	0
GL50581_1322	ACGJ01001903	331	795	-	465	Low molecular weight protein-tyrosine-phosphatase	mrna	0
GL50581_1324	ACGJ01001903	1352	3310	+	1959	Ser/Thr phosphatase 2A, 65kDa reg sub A	mrna	0
GL50581_1325	ACGJ01001903	3427	4035	-	609	Hypothetical protein	mrna	0
GL50581_1326	ACGJ01001903	4785	5888	-	1104	Hypothetical protein	mrna	0
GL50581_1329	ACGJ01001903	9868	10446	-	579	RabA	mrna	0
GL50581_1331	ACGJ01001903	11631	11954	+	324	Hypothetical protein	mrna	0
GL50581_1333	ACGJ01001903	21830	23698	-	1869	Ser/Thr protein kinase	mrna	0
GL50581_1334	ACGJ01001903	23770	25014	-	1245	Ser/Thr protein kinase	mrna	0
GL50581_1335	ACGJ01001914	25	504	+	480	Histone H3	mrna	0
GL50581_1336	ACGJ01001914	562	1287	+	726	Hypothetical protein	mrna	0
GL50581_1337	ACGJ01001914	1358	1939	-	582	Hypothetical protein	mrna	0
GL50581_1340	ACGJ01001936	5883	6575	+	693	Phosphoglycolate phosphatase	mrna	0
GL50581_1341	ACGJ01001936	6585	7577	-	993	Protein 21.1	mrna	0
GL50581_1342	ACGJ01001936	7793	8752	+	960	Dimethyladenosine transferase	mrna	0
GL50581_1343	ACGJ01001936	8841	10544	+	1704	Chaperone protein dnaJ	mrna	0
GL50581_1344	ACGJ01001936	10635	11792	+	1158	Hypothetical protein	mrna	0
GL50581_1345	ACGJ01001936	11953	12945	+	993	Eukaryotic translation initiation factor 2 beta subunit	mrna	0
GL50581_1346	ACGJ01001936	13038	14894	-	1857	Nicotinate phosphoribosyltransferase	mrna	0
GL50581_1347	ACGJ01001979	1041	2345	-	1305	RIO1-like protein	mrna	0
GL50581_1348	ACGJ01001979	2415	6296	-	3882	DNA-directed RNA polymerase RPB2	mrna	0
GL50581_1349	ACGJ01001979	6410	7225	-	816	Hypothetical protein	mrna	0
GL50581_1350	ACGJ01001979	7281	10295	+	3015	Kinase, NEK	mrna	0
GL50581_1352	ACGJ01001979	12112	13605	-	1494	GARP-like protein 3	mrna	0
GL50581_1353	ACGJ01001979	13755	14858	+	1104	Hypothetical protein	mrna	0
GL50581_1356	ACGJ01001979	19948	20586	-	639	H-SHIPPO 1	mrna	0
GL50581_1357	ACGJ01001979	20820	23174	+	2355	Purine nucleoside phosphorylase lateral transfer candidate	mrna	0
GL50581_1358	ACGJ01001979	23214	25298	-	2085	DNA helicase RecQ	mrna	0
GL50581_1359	ACGJ01001979	26300	29593	-	3294	Coiled-coil protein	mrna	0
GL50581_1360	ACGJ01001979	29620	31197	+	1578	Kinase	mrna	0
GL50581_1361	ACGJ01001979	31632	32945	+	1314	Hypothetical protein	mrna	0
GL50581_1362	ACGJ01001979	33088	34272	+	1185	Hypothetical protein	mrna	0
GL50581_1364	ACGJ01001979	34781	35656	+	876	Zinc finger domain-containing protein	mrna	0
GL50581_1365	ACGJ01001979	35663	36754	+	1092	Hypothetical protein	mrna	0
GL50581_1366	ACGJ01001979	36744	37121	-	378	Hypothetical protein	mrna	0
GL50581_1367	ACGJ01001979	37269	41630	+	4362	Hypothetical protein	mrna	0
GL50581_1370	ACGJ01002000	1185	2720	-	1536	Hypothetical protein	mrna	0
GL50581_1371	ACGJ01002000	2785	3864	+	1080	Kinase, AGC PKA	mrna	0
GL50581_1372	ACGJ01002000	3904	6165	-	2262	Sun/nucleolar protein family protein	mrna	0
GL50581_1373	ACGJ01002000	6167	8533	-	2367	Leucine-rich repeat protein	mrna	0
GL50581_1374	ACGJ01002000	8548	9486	+	939	Inositol hexakisphosphate kinase	mrna	0
GL50581_1376	ACGJ01002000	13458	14408	-	951	Syntaxin 18	mrna	0
GL50581_1378	ACGJ01002000	23354	25642	-	2289	Hypothetical protein	mrna	0
GL50581_1381	ACGJ01002011	534	1430	-	897	Hypothetical protein	mrna	0
GL50581_1382	ACGJ01002013	1224	2306	-	1083	Kinase, CMGC MAPK	mrna	0
GL50581_1383	ACGJ01002013	2427	2747	+	321	Sjogrens syndrome nuclear autoantigen 1-like protein	mrna	0
GL50581_1384	ACGJ01002013	2873	3757	+	885	Proteasome subunit beta type 5 precursor	mrna	0
GL50581_1385	ACGJ01002013	3793	5706	+	1914	Ser/Thr protein phosphatase 2A, 72/130 kDa reg sub B	mrna	0
GL50581_1386	ACGJ01002013	5715	6293	-	579	Ubiquitin-conjugating enzyme E2-17 kDa	mrna	0
GL50581_1387	ACGJ01002013	6666	9782	-	3117	WD-40 repeat protein	mrna	0
GL50581_1390	ACGJ01002013	12263	15640	-	3378	Hypothetical protein	mrna	0
GL50581_1392	ACGJ01002013	21319	22128	+	810	Hypothetical protein	mrna	0
GL50581_1393	ACGJ01002054	1088	1588	+	501	Hypothetical protein	mrna	0
GL50581_1394	ACGJ01002054	1671	2531	+	861	Hypothetical protein	mrna	0
GL50581_1395	ACGJ01002054	2628	3647	+	1020	Hypothetical protein	mrna	0
GL50581_1397	ACGJ01002054	9376	9915	-	540	Hypothetical protein	mrna	0
GL50581_1398	ACGJ01002054	9955	11796	+	1842	Hypothetical protein	mrna	0
GL50581_1402	ACGJ01002054	23889	24608	+	720	Hypothetical protein	mrna	0
GL50581_1403	ACGJ01002054	24682	25638	-	957	Hypothetical protein	mrna	0
GL50581_1404	ACGJ01002054	25707	27164	-	1458	Hypothetical protein	mrna	0
GL50581_1405	ACGJ01002054	27279	28715	-	1437	Hypothetical protein	mrna	0
GL50581_1406	ACGJ01002054	28769	29782	+	1014	Hypothetical protein	mrna	0
GL50581_1407	ACGJ01002054	29805	30518	-	714	E04F6.2 like protein	mrna	0
GL50581_1409	ACGJ01002075	859	1416	+	558	Hypothetical protein	mrna	0
GL50581_1410	ACGJ01002075	1444	3282	-	1839	ATP-dependent RNA helicase	mrna	0
GL50581_4642	ACGJ01002075	5919	5986	+	68	sRNA C/D-box	snorna	0
GL50581_1412	ACGJ01002075	6070	7272	-	1203	GTP-binding protein ARD-1, putative	mrna	0
GL50581_1413	ACGJ01002075	7307	7690	+	384	Hypothetical protein	mrna	0
GL50581_1414	ACGJ01002075	7712	9553	-	1842	Hypothetical protein	mrna	0
GL50581_1415	ACGJ01002075	9863	12637	+	2775	Glycogen phosphorylase	mrna	0
GL50581_1416	ACGJ01002075	12814	13626	+	813	Hypothetical protein	mrna	0
GL50581_1417	ACGJ01002075	13648	21822	+	8175	Hypothetical protein	mrna	0
GL50581_1418	ACGJ01002075	21890	22414	+	525	Nudix hydrolase, putative	mrna	0
GL50581_1419	ACGJ01002075	22401	23540	-	1140	Hypothetical protein	mrna	0
GL50581_1420	ACGJ01002085	344	2473	-	2130	Protein 21.1	mrna	0
GL50581_1421	ACGJ01002085	2774	6358	+	3585	Hypothetical protein	mrna	0
GL50581_1422	ACGJ01002085	6387	7181	-	795	Hypothetical protein	mrna	0
GL50581_1423	ACGJ01002085	7141	8685	+	1545	Spindle pole protein, putative	mrna	0
GL50581_1424	ACGJ01002085	8716	10038	-	1323	Hypothetical protein	mrna	0
GL50581_1425	ACGJ01002085	10125	10862	-	738	Hypothetical protein	mrna	0
GL50581_1427	ACGJ01002085	12967	13284	+	318	Hypothetical protein	mrna	0
GL50581_1428	ACGJ01002085	13382	13711	+	330	Hypothetical protein	mrna	0
GL50581_1429	ACGJ01002085	13774	14343	-	570	Rho GAP, putative	mrna	0
GL50581_1431	ACGJ01002085	15962	16363	-	402	HIT family protein	mrna	0
GL50581_1432	ACGJ01002085	16492	18198	+	1707	Kinase, Wnk	mrna	0
GL50581_1433	ACGJ01002085	18353	19582	+	1230	Hypothetical protein	mrna	0
GL50581_1436	ACGJ01002085	26784	27278	-	495	Phosphatase similar to the C-terminal domain of histone macroH2A1	mrna	0
GL50581_1437	ACGJ01002085	27285	31676	+	4392	Hypothetical protein	mrna	0
GL50581_1438	ACGJ01002085	31715	32083	-	369	Ribosomal protein L7Ae	mrna	0
GL50581_1439	ACGJ01002085	32107	34404	+	2298	DNA repair helicase TFIIH P90	mrna	0
GL50581_1441	ACGJ01002096	235	885	+	651	Hypothetical protein	mrna	0
GL50581_1442	ACGJ01002096	1079	4540	-	3462	Protein 21.1	mrna	0
[truncated: 2,567 more rows]

## Sheet: P15
Gene ID	Chr	Start	End	Strand	Length	description	original_biotype	reads
GL50803_r0010	ACVC01000017	155565	156024	-	179564	28S RNA	rrna	53471
GL50803_r0019	ACVC01000016	1	666	-	1332	18S RNA	rrna	21911
GL50803_r0025	ACVC01000385	60	551	+	1123	18S RNA	rrna	732
GLP15_4341	ACVC01000647	2534	2625	+	92	tRNA-Ser	trna	449
GLP15_4365	ACVC01000656	4888	4979	-	92	tRNA-Ser	trna	428
GLP15_4980	ACVC01000210	21057	24977	-	3921	Translation initiation factor	mrna	143
GLP15_4966	ACVC01000225	5064	7766	-	2703	Hypothetical protein	mrna	136
GLP15_5264	ACVC01000055	3393	3562	-	170	Signal recognition particle RNA subunit	srp_rna	123
GLP15_2073	ACVC01000102	51341	51412	-	72	tRNA-Pro	trna	121
GLP15_3807	ACVC01000130	140571	143792	+	3222	Kinesin-3	mrna	112
GLP15_4760	ACVC01000171	54908	54989	+	82	tRNA-Ser	trna	96
GLP15_4423	ACVC01000188	7636	9693	+	2058	Kinase, NEK	mrna	87
GLP15_4021	ACVC01000567	1647	1741	+	95	tRNA-Gln	trna	69
GLP15_931	ACVC01000096	43150	44457	-	1308	Protein 21.1	mrna	68
GLP15_1880	ACVC01000003	7016	11941	+	4926	Axoneme-associated protein GASP-180	mrna	67
GLP15_1450	ACVC01000238	2453	9280	+	6828	Kinase, NEK	mrna	65
GLP15_980	ACVC01000087	45796	45868	-	73	tRNA-Lys	trna	64
GLP15_1349	ACVC01000232	7112	7206	+	95	tRNA-Gln	trna	50
GLP15_1138	ACVC01000237	15398	15479	-	82	tRNA-Ser	trna	48
GLP15_1818	ACVC01000073	2183	5944	-	3762	Pyruvate-flavodoxin oxidoreductase	mrna	47
GLP15_3949	ACVC01000134	58393	58466	+	74	tRNA-Asn	trna	47
GLP15_4665	ACVC01000125	161653	164295	+	2643	Hypothetical protein	mrna	46
GLP15_5179	ACVC01000027	90492	90575	+	84	tRNA-Tyr	trna	42
GLP15_2129	ACVC01000065	43068	43140	+	73	tRNA-Ala	trna	41
GLP15_2068	ACVC01000102	35757	35830	+	74	tRNA-Met	trna	41
GLP15_2255	ACVC01000211	19410	20774	+	1365	Alpha-tubulin	mrna	41
GLP15_2391	ACVC01000181	94820	94891	-	72	tRNA-Glu	trna	40
GLP15_1574	ACVC01000048	29676	31004	+	1329	Elongation factor 1-alpha	mrna	37
GLP15_3679	ACVC01000501	21	1790	-	1770	Hypothetical protein	mrna	33
GLP15_1829	ACVC01000073	20740	20812	-	73	tRNA-Ala	trna	31
GLP15_1329	ACVC01000232	48073	49938	+	1866	Arginyl-tRNA synthetase	mrna	30
GLP15_3636	ACVC01000195	50075	50147	+	73	tRNA-Arg	trna	29
GLP15_1318	ACVC01000232	64486	64559	-	74	tRNA-Arg	trna	28
GLP15_4689	ACVC01000125	93901	94743	+	843	Hypothetical protein	mrna	27
GLP15_3947	ACVC01000134	55494	56846	+	1353	UTP-glucose-1-phosphate uridylyltransferase	mrna	27
GLP15_1773	ACVC01000215	8723	10066	+	1344	Beta tubulin	mrna	27
GLP15_4087	ACVC01000581	10253	11344	-	1092	VSP with INR	mrna	26
GLP15_129	ACVC01000035	11054	13141	+	2088	Protein 21.1	mrna	25
GLP15_710	ACVC01000160	52930	53002	-	73	tRNA-Arg	trna	25
GLP15_1961	ACVC01000194	157962	158033	+	72	tRNA-Gly	trna	25
GLP15_25	ACVC01000109	32518	35103	+	2586	Sda1, severe depolymerization of actin	mrna	24
GLP15_542	ACVC01000236	27121	30441	+	3321	Kinesin like protein	mrna	24
GLP15_5261	ACVC01000147	10833	10950	-	118	GLsR23 sRNA H/ACA-box	snorna	22
GLP15_1760	ACVC01000215	46194	50186	-	3993	Hypothetical protein	mrna	22
GLP15_2714	ACVC01000346	8081	11176	+	3096	Hypothetical protein	mrna	22
GLP15_4377	ACVC01000656	35607	38483	-	2877	Hypothetical protein	mrna	22
GLP15_148	ACVC01000063	35436	38015	+	2580	ABC transporter family protein	mrna	21
GLP15_3440	ACVC01000105	18708	18790	+	83	tRNA-Leu	trna	21
GLP15_2829	ACVC01000166	22595	22666	-	72	tRNA-Trp	trna	21
GLP15_2513	ACVC01000045	18313	21783	+	3471	Coiled-coil protein	mrna	20
GLP15_779	ACVC01000054	83944	84016	-	73	tRNA-Gln	trna	20
GLP15_4573	ACVC01000116	54799	55701	+	903	TMP-1 protein	mrna	20
GLP15_2372	ACVC01000181	58413	62936	+	4524	Kelch repeat-containing protein	mrna	20
GLP15_480	ACVC01000199	47405	51004	+	3600	Pyruvate-flavodoxin oxidoreductase	mrna	20
GLP15_1571	ACVC01000048	39793	39874	-	82	tRNA-Ser	trna	19
GLP15_425	ACVC01000104	8180	11191	+	3012	Hypothetical protein	mrna	19
GLP15_3758	ACVC01000130	43827	43898	-	72	tRNA-His	trna	19
GLP15_580	ACVC01000082	146	9118	-	8973	Hypothetical protein	mrna	18
GLP15_390	ACVC01000053	44176	44724	-	549	Hypothetical protein	mrna	17
GLP15_595	ACVC01000185	31946	32017	-	72	tRNA-Glu	trna	17
GLP15_314	ACVC01000158	54162	54232	+	71	tRNA-Gly	trna	16
GLP15_1608	ACVC01000228	14181	14252	-	72	tRNA-Asp	trna	16
GLP15_4871	ACVC01000763	136	207	+	72	tRNA-Asp	trna	16
GLP15_5163	ACVC01000027	66084	67334	+	1251	Hypothetical protein	mrna	15
GLP15_2700	ACVC01000339	17707	22734	+	5028	Coiled-coil protein	mrna	15
GLP15_101	ACVC01000035	64515	72542	+	8028	Dynein heavy chain	mrna	14
GLP15_4845	ACVC01000066	39101	39172	-	72	tRNA-Pro	trna	14
GLP15_2022	ACVC01000101	11503	14835	-	3333	Hypothetical protein	mrna	14
GLP15_3891	ACVC01000108	25656	28781	+	3126	Kinesin-6 like protein	mrna	14
GLP15_867	ACVC01000159	13450	13857	+	408	Ribosomal protein L35	mrna	14
GLP15_1166	ACVC01000175	15596	16588	+	993	Eukaryotic translation initiation factor 2 beta subunit	mrna	14
GLP15_1776	ACVC01000215	4088	5431	-	1344	Beta tubulin	mrna	14
GLP15_2711	ACVC01000346	1378	1481	+	104	GLsR2 sRNA C/D-box (RNA J)	snorna	14
GLP15_2008	ACVC01000093	16447	23070	-	6624	Mucin-like protein	mrna	13
GLP15_3123	ACVC01000140	8758	8829	-	72	tRNA-Cys	trna	13
GLP15_1785	ACVC01000147	12565	12636	+	72	tRNA-Gln	trna	13
GLP15_592	ACVC01000185	21087	21158	+	72	tRNA-Glu	trna	13
GLP15_1748	ACVC01000215	70626	71828	-	1203	Lysosomal acid phosphatase precursor	mrna	13
GLP15_1163	ACVC01000175	19140	19213	+	74	tRNA-Val	trna	12
GLP15_1415	ACVC01000180	20926	22194	-	1269	Rossmann-fold protein	mrna	12
GLP15_4606	ACVC01000224	26774	30376	+	3603	Hypothetical protein	mrna	12
GLP15_5006	ACVC01000007	8492	8565	-	74	tRNA-Val	trna	11
GLP15_384	ACVC01000053	31293	32750	-	1458	Hypothetical protein	mrna	11
GLP15_763	ACVC01000054	121344	124076	-	2733	Hypothetical protein	mrna	11
GLP15_2132	ACVC01000065	48775	51126	+	2352	Hypothetical protein	mrna	11
GLP15_5249	ACVC01000096	140399	140468	-	70	GLsR1 sRNA C/D-box	snorna	11
GLP15_249	ACVC01000123	113630	119017	+	5388	Hypothetical protein	mrna	11
GLP15_1026	ACVC01000142	73679	76333	-	2655	Pyruvate, phosphate dikinase	mrna	11
GLP15_2464	ACVC01000208	1604	2863	+	1260	VSP with INR	mrna	11
GLP15_2615	ACVC01000331	42102	43895	-	1794	VSP	mrna	11
GLP15_2528	ACVC01000045	54354	57647	-	3294	Hypothetical protein	mrna	10
GLP15_1237	ACVC01000099	100489	104112	-	3624	Hypothetical protein	mrna	10
GLP15_4148	ACVC01000106	43	116	-	74	tRNA-Thr	trna	10
GLP15_4141	ACVC01000106	30738	33404	+	2667	Alcohol dehydrogenase	mrna	10
GLP15_3524	ACVC01000138	13945	15306	+	1362	Phosphatase subunit g4-1 protein	mrna	10
GLP15_4416	ACVC01000143	35003	35075	-	73	tRNA-Ile	trna	10
GLP15_616	ACVC01000185	73185	74648	-	1464	Hypothetical protein	mrna	10
GLP15_624	ACVC01000185	88889	88961	-	73	tRNA-Ile	trna	10
GLP15_654	ACVC01000185	142112	142193	+	82	tRNA-Ser	trna	10
GLP15_1720	ACVC01000215	127076	127963	+	888	Alpha-1 giardin	mrna	10
GLP15_2934	ACVC01000415	16239	16781	+	543	Alpha-tubulin	mrna	10
GLP15_4379	ACVC01000663	94	165	-	72	tRNA-Asp	trna	10
GLP15_2110	ACVC01000065	8781	9815	-	1035	Hypothetical protein	mrna	9
GLP15_2721	ACVC01000100	5404	6387	+	984	Ornithine carbamoyltransferase	mrna	9
GLP15_3447	ACVC01000105	32032	38280	-	6249	Hypothetical protein	mrna	9
GLP15_2766	ACVC01000151	8806	9624	-	819	Beta-giardin	mrna	9
GLP15_2663	ACVC01000165	52976	55672	-	2697	Elongation factor 2	mrna	9
GLP15_1324	ACVC01000232	53798	54748	+	951	Hypothetical protein	mrna	9
GLP15_3395	ACVC01000017	141017	143665	+	2649	ClpB protein	mrna	8
GLP15_1635	ACVC01000051	1	449	-	449	Elongation factor 1-alpha	mrna	8
GLP15_1633	ACVC01000051	5025	12245	+	7221	Dynein heavy chain	mrna	8
GLP15_2577	ACVC01000052	55727	66715	+	10989	Hypothetical protein	mrna	8
GLP15_2404	ACVC01000078	984	6014	+	5031	High cysteine membrane EGF-like protein	mrna	8
GLP15_440	ACVC01000104	33755	34360	-	606	Peroxiredoxin 1	mrna	8
GLP15_4960	ACVC01000112	8	883	+	876	Alpha-tubulin	mrna	8
GLP15_2862	ACVC01000127	13283	16801	+	3519	Hypothetical protein	mrna	8
GLP15_3917	ACVC01000134	195	268	-	74	tRNA-Asn	trna	8
GLP15_2796	ACVC01000162	13337	13419	-	83	tRNA-Leu	trna	8
GLP15_2797	ACVC01000162	13508	14647	+	1140	Ribosomal protein L3	mrna	8
GLP15_1446	ACVC01000163	30432	31328	+	897	Cathepsin B precursor	mrna	8
GLP15_367	ACVC01000183	35828	38599	-	2772	Protein 21.1	mrna	8
GLP15_645	ACVC01000185	126864	126936	-	73	tRNA-Phe	trna	8
GLP15_499	ACVC01000199	8783	9433	-	651	Hypothetical protein	mrna	8
GLP15_470	ACVC01000199	74571	74631	+	61	GLsR4 sRNA C/D-box	snorna	8
GLP15_3540	ACVC01000221	72746	72818	-	73	tRNA-Lys	trna	8
GLP15_1308	ACVC01000232	85308	89312	-	4005	Hypothetical protein	mrna	8
GLP15_3834	ACVC01000535	15753	18242	-	2490	Kinase, NEK	mrna	8
GLP15_4549	ACVC01000718	130	200	+	71	tRNA-Gly	trna	8
GLP15_4551	ACVC01000718	3344	3414	-	71	tRNA-Gly	trna	8
GLP15_2	ACVC01000028	28069	30033	-	1965	VSP	mrna	7
GLP15_3224	ACVC01000033	89546	90874	+	1329	Polyadenylate-binding protein, putative	mrna	7
GLP15_4305	ACVC01000034	63874	71052	-	7179	Coiled-coil protein	mrna	7
GLP15_2958	ACVC01000076	22756	29586	-	6831	Coiled-coil protein	mrna	7
GLP15_929	ACVC01000096	46320	59396	-	13077	Hypothetical protein	mrna	7
GLP15_3445	ACVC01000105	24874	28503	+	3630	Hypothetical protein	mrna	7
GLP15_3479	ACVC01000105	116453	116524	+	72	tRNA-Thr	trna	7
GLP15_4142	ACVC01000106	6239	30688	+	24450	Hypothetical protein	mrna	7
GLP15_4932	ACVC01000112	57326	59068	+	1743	Arginine deiminase	mrna	7
GLP15_2316	ACVC01000119	48030	63512	-	15483	Dynein heavy chain	mrna	7
GLP15_3272	ACVC01000132	7644	13259	+	5616	Clathrin heavy chain	mrna	7
GLP15_1405	ACVC01000180	38701	44583	-	5883	IFT complex B	mrna	7
GLP15_671	ACVC01000185	164982	168860	-	3879	Tubulin specific chaperone D	mrna	7
GLP15_2594	ACVC01000331	6046	6651	-	606	Peroxiredoxin 1	mrna	7
GLP15_2599	ACVC01000331	17544	19439	-	1896	Flavo protein	mrna	7
GLP15_2483	ACVC01000029	24915	26909	-	1995	Cytosolic HSP70	mrna	6
GLP15_5223	ACVC01000036	61682	65957	+	4276	Axoneme-associated protein GASP-180	mrna	6
GLP15_1371	ACVC01000095	43150	60318	+	17169	Hypothetical protein	mrna	6
GLP15_948	ACVC01000096	15918	16002	+	85	GLsR1 sRNA C/D-box (RNA H)	snorna	6
GLP15_1236	ACVC01000099	104328	108200	-	3873	Hypothetical protein	mrna	6
GLP15_2782	ACVC01000128	11485	13134	+	1650	Phosphatidylinositol-glycan biosynthesis, class O protein	mrna	6
GLP15_2673	ACVC01000165	37194	37265	+	72	tRNA-Arg	trna	6
GLP15_2424	ACVC01000174	13943	17068	-	3126	WD-40 repeat protein	mrna	6
GLP15_587	ACVC01000185	9870	10496	-	627	Hypothetical protein	mrna	6
GLP15_3622	ACVC01000195	22142	23092	+	951	Ribosomal protein L4	mrna	6
GLP15_1740	ACVC01000215	88309	90543	+	2235	VSP	mrna	6
GLP15_5157	ACVC01000027	37944	42500	+	4557	Long chain fatty acid CoA ligase 5	mrna	5
GLP15_5159	ACVC01000027	45769	54063	-	8295	Hypothetical protein	mrna	5
GLP15_5205	ACVC01000027	145894	154752	+	8859	Hypothetical protein	mrna	5
GLP15_5250	ACVC01000033	96235	96313	+	79	GLsR9 sRNA C/D-box	snorna	5
GLP15_1593	ACVC01000038	8844	16729	+	7886	unspecified product	pseudogenic_transcript	5
GLP15_1223	ACVC01000099	123583	130476	+	6894	Dynein heavy chain	mrna	5
GLP15_3894	ACVC01000108	18439	21147	+	2709	Acyl-CoA synthetase	mrna	5
GLP15_35	ACVC01000109	44401	46641	+	2241	Hypothetical protein	mrna	5
GLP15_341	ACVC01000114	5620	22272	-	16653	Dynein heavy chain, putative	mrna	5
GLP15_4572	ACVC01000116	38494	54738	+	16245	Dynein heavy chain	mrna	5
GLP15_4676	ACVC01000125	143584	146871	+	3288	Hypothetical protein	mrna	5
GLP15_3743	ACVC01000130	21102	22112	-	1011	Glyceraldehyde 3-phosphate dehydrogenase	mrna	5
GLP15_1861	ACVC01000133	60288	64412	-	4125	High cysteine membrane protein Group 2	mrna	5
GLP15_2377	ACVC01000181	69935	73279	-	3345	Hypothetical protein	mrna	5
GLP15_4623	ACVC01000189	5909	10486	-	4578	Hypothetical protein	mrna	5
GLP15_4656	ACVC01000189	99847	102315	-	2469	Hypothetical protein	mrna	5
GLP15_262	ACVC01000193	45347	46633	+	1287	VSP	mrna	5
GLP15_5245	ACVC01000199	32669	33319	+	651	Hypothetical protein	mrna	5
GLP15_4347	ACVC01000214	13718	14126	+	409	Beta tubulin	mrna	5
GLP15_5008	ACVC01000007	8943	13973	-	5031	High cysteine membrane EGF-like protein	mrna	4
GLP15_4328	ACVC01000034	20258	22813	+	2556	Hypothetical protein	mrna	4
GLP15_121	ACVC01000035	32263	34677	+	2415	Protein 21.1	mrna	4
GLP15_107	ACVC01000035	60940	62016	-	1077	Hypothetical protein	mrna	4
GLP15_1646	ACVC01000036	38261	46759	-	8499	Translational activator GCN1	mrna	4
GLP15_771	ACVC01000054	101723	109336	+	7614	High cysteine membrane TMK-like protein	mrna	4
GLP15_4270	ACVC01000055	39841	39913	+	73	tRNA-Ala	trna	4
GLP15_5118	ACVC01000072	6094	10950	-	4857	Kinase, NEK	mrna	4
GLP15_959	ACVC01000096	103	2952	-	2850	Kinase, NEK	mrna	4
GLP15_3441	ACVC01000105	18829	18901	-	73	tRNA-Met	trna	4
GLP15_3490	ACVC01000105	136196	136284	-	89	GLsR5 sRNA C/D-box	snorna	4
GLP15_4939	ACVC01000112	36062	38209	+	2148	Acetyl-CoA synthetase	mrna	4
GLP15_2324	ACVC01000119	72004	72936	-	933	UPL-1	mrna	4
GLP15_2332	ACVC01000119	80168	80240	-	73	tRNA-Arg	trna	4
GLP15_4723	ACVC01000125	24315	26675	+	2361	Protein 21.1	mrna	4
GLP15_4701	ACVC01000125	65897	70597	+	4701	MRP-like ABC transporter	mrna	4
GLP15_1865	ACVC01000133	68882	71086	+	2205	Dynamin	mrna	4
GLP15_187	ACVC01000154	4944	5336	+	393	Ribosomal protein S15A	mrna	4
GLP15_304	ACVC01000158	32623	32694	-	72	tRNA-Thr	trna	4
GLP15_338	ACVC01000158	94292	95551	-	1260	IFT complex B	mrna	4
GLP15_721	ACVC01000160	70455	72167	-	1713	Kinase, STE STE20	mrna	4
GLP15_3596	ACVC01000167	33521	36901	+	3381	Spindle pole protein, putative	mrna	4
GLP15_4742	ACVC01000171	18657	21746	+	3090	Protein 21.1	mrna	4
GLP15_4887	ACVC01000179	9710	14839	-	5130	IFT complex A	mrna	4
GLP15_3620	ACVC01000195	7559	21868	+	14310	Dynein heavy chain	mrna	4
GLP15_3027	ACVC01000201	64823	66451	-	1629	DNA pol epsilon, sub B	mrna	4
GLP15_2216	ACVC01000209	633	2855	+	2223	VSP	mrna	4
GLP15_4358	ACVC01000219	5901	9497	+	3597	DNA polymerase, putative	mrna	4
GLP15_5091	ACVC01000220	3611	4492	+	882	Heat shock 70kD protein binding protein	mrna	4
GLP15_1622	ACVC01000228	36168	38495	+	2328	Hypothetical protein	mrna	4
GLP15_1317	ACVC01000232	64885	69282	+	4398	SMC4-like protein	mrna	4
GLP15_347	ACVC01000235	5262	6635	+	1374	Flavohemoprotein lateral transfer candidate	mrna	4
GLP15_1881	ACVC01000003	12040	17538	+	5499	Hypothetical protein	mrna	3
GLP15_4282	ACVC01000008	1655	11227	+	9573	Hypothetical protein	mrna	3
GLP15_1715	ACVC01000023	84737	89089	+	4353	Coiled-coil protein	mrna	3
GLP15_4879	ACVC01000037	1858	3405	-	1548	Kinase, NEK	mrna	3
GLP15_4877	ACVC01000037	4347	6464	-	2118	Kinase, NEK	mrna	3
GLP15_2521	ACVC01000045	33836	46453	+	12618	Lipopolysaccharide-responsive and beige-like anchor protein	mrna	3
GLP15_1557	ACVC01000048	61451	62059	-	609	Glutaredoxin-related protein	mrna	3
GLP15_2573	ACVC01000052	46757	51868	+	5112	Phosphatidylinositol-4-phosphate 5-kinase, putative	mrna	3
GLP15_2104	ACVC01000065	13	3038	-	3026	Hypothetical protein	mrna	3
GLP15_4833	ACVC01000066	59021	60562	-	1542	Hypothetical protein	mrna	3
GLP15_1835	ACVC01000073	38903	41983	-	3081	Kinesin-3	mrna	3
GLP15_1480	ACVC01000074	144193	146805	+	2613	AAA family ATPase	mrna	3
GLP15_2955	ACVC01000076	7198	21522	+	14325	Dynein heavy chain	mrna	3
GLP15_2967	ACVC01000076	41978	47917	-	5940	ABC transporter ABCA.1, putative	mrna	3
GLP15_4518	ACVC01000079	13158	24638	+	11481	Hypothetical protein	mrna	3
GLP15_4292	ACVC01000081	5993	11755	+	5763	Coiled-coil protein	mrna	3
GLP15_973	ACVC01000087	24369	26528	+	2160	Transketolase	mrna	3
GLP15_2067	ACVC01000102	32749	35703	+	2955	Hypothetical protein	mrna	3
GLP15_2080	ACVC01000102	62686	65310	-	2625	Actin related protein	mrna	3
GLP15_428	ACVC01000104	14765	16438	-	1674	Amino acid transporter family	mrna	3
GLP15_444	ACVC01000104	42048	47480	+	5433	Liver stage antigen-like protein	mrna	3
GLP15_3457	ACVC01000105	65883	67730	-	1848	Hypothetical protein	mrna	3
GLP15_3460	ACVC01000105	74239	79791	-	5553	Protein 21.1	mrna	3
GLP15_22	ACVC01000109	29863	31098	+	1236	ARF GAP	mrna	3
GLP15_4574	ACVC01000116	55867	57216	+	1350	NADP-specific glutamate dehydrogenase	mrna	3
GLP15_4592	ACVC01000116	89458	95474	+	6017	unspecified product	pseudogenic_transcript	3
GLP15_2310	ACVC01000119	36600	37808	+	1209	Elongation factor 1-gamma	mrna	3
GLP15_2322	ACVC01000119	70443	71210	+	768	Hypothetical protein	mrna	3
GLP15_1193	ACVC01000121	30727	47460	+	16734	Dynein heavy chain	mrna	3
GLP15_247	ACVC01000123	110191	111933	+	1743	Pescadillo cell cycle regulator	mrna	3
GLP15_3657	ACVC01000124	5523	11097	+	5575	Kinase	mrna	3
GLP15_4693	ACVC01000125	80975	89127	+	8153	unspecified product	pseudogenic_transcript	3
GLP15_4681	ACVC01000125	112305	117722	+	5418	CXC-rich protein	mrna	3
GLP15_1094	ACVC01000137	26271	28523	-	2253	Protein 21.1	mrna	3
GLP15_1090	ACVC01000137	31592	35785	-	4194	Hypothetical protein	mrna	3
GLP15_3523	ACVC01000138	15350	24976	-	9627	Hypothetical protein	mrna	3
GLP15_1045	ACVC01000142	41436	43664	+	2229	Glucose-6-phosphate 1-dehydrogenase	mrna	3
GLP15_1786	ACVC01000147	11154	12503	+	1350	Protein disulfide isomerase PDI2	mrna	3
GLP15_4056	ACVC01000148	47277	55183	-	7907	unspecified product	pseudogenic_transcript	3
GLP15_2767	ACVC01000151	6339	8792	+	2454	Hypothetical protein	mrna	3
GLP15_4923	ACVC01000153	17870	20089	-	2220	Hypothetical protein	mrna	3
GLP15_4922	ACVC01000153	20120	21436	+	1317	Hypothetical protein	mrna	3
GLP15_181	ACVC01000154	16145	16217	+	73	tRNA-Val	trna	3
GLP15_2658	ACVC01000165	63231	64265	+	1035	Hypothetical protein	mrna	3
GLP15_3594	ACVC01000167	28953	32099	+	3147	Protein 21.1	mrna	3
GLP15_3595	ACVC01000167	32196	33176	-	981	Acidic ribosomal protein P0	mrna	3
GLP15_4745	ACVC01000171	24673	25929	+	1257	VSP	mrna	3
GLP15_4762	ACVC01000171	57156	58079	-	924	Alpha-11 giardin	mrna	3
GLP15_3900	ACVC01000173	36991	37389	+	399	Hypothetical protein	mrna	3
GLP15_2417	ACVC01000174	5709	6389	+	681	GTP-binding nuclear protein RAN/TC4	mrna	3
GLP15_1150	ACVC01000175	37271	38026	+	756	Ribosomal protein L2	mrna	3
GLP15_4884	ACVC01000179	5055	5288	-	234	Ubiquitin	mrna	3
GLP15_2393	ACVC01000181	95728	96627	+	900	PcnA	mrna	3
GLP15_594	ACVC01000185	23150	30739	+	7590	High cysteine membrane TMK-like protein	mrna	3
GLP15_596	ACVC01000185	32096	34588	-	2493	Protein 21.1	mrna	3
GLP15_275	ACVC01000193	312	19538	+	19227	Hypothetical protein	mrna	3
GLP15_1924	ACVC01000194	106672	110685	-	4014	Hypothetical protein	mrna	3
GLP15_1930	ACVC01000194	117892	121239	+	3348	Spastin	mrna	3
GLP15_3050	ACVC01000201	4380	5756	+	1377	NADH oxidase lateral transfer candidate	mrna	3
GLP15_3043	ACVC01000201	22423	26388	-	3966	High cysteine membrane EGF-like protein	mrna	3
GLP15_3033	ACVC01000201	51012	55991	+	4980	Hypothetical protein	mrna	3
GLP15_3015	ACVC01000201	82649	86107	-	3459	Hypothetical protein	mrna	3
GLP15_2208	ACVC01000209	37348	43062	-	5715	Hypothetical protein	mrna	3
GLP15_2154	ACVC01000209	129794	152805	-	23012	unspecified product	pseudogenic_transcript	3
GLP15_4361	ACVC01000219	10866	11462	-	597	Hypothetical protein	mrna	3
GLP15_3174	ACVC01000222	36407	38185	-	1779	Kinase, NEK	mrna	3
GLP15_1309	ACVC01000232	79359	85295	+	5937	ABC transporter, ATP-binding protein	mrna	3
GLP15_545	ACVC01000236	33080	34576	+	1497	Hypothetical protein	mrna	3
GLP15_2481	ACVC01000318	6557	8608	-	2052	VSP	mrna	3
GLP15_2611	ACVC01000331	32285	33436	-	1152	Alpha-7.2 giardin	mrna	3
GLP15_2708	ACVC01000339	36275	59827	+	23553	Hypothetical protein	mrna	3
GLP15_2738	ACVC01000363	13714	14310	+	597	VSP	mrna	3
GLP15_3076	ACVC01000432	38309	41073	+	2765	Hypothetical protein	mrna	3
GLP15_3957	ACVC01000547	2363	3526	+	1164	Hypothetical protein	mrna	3
GLP15_4086	ACVC01000581	7263	9299	-	2037	Major Facilitator Superfamily transporter	mrna	3
GLP15_4500	ACVC01000687	12684	13586	-	903	Cathepsin B precursor	mrna	3
GLP15_2809	ACVC01000006	6326	8293	-	1968	Vacuolar ATP synthase catalytic subunit A	mrna	2
GLP15_4284	ACVC01000008	15145	16068	-	924	Alpha-7.1 giardin	mrna	2
GLP15_3521	ACVC01000009	1493	2236	-	744	MutT/nudix family protein	mrna	2
GLP15_3517	ACVC01000009	6522	8735	+	2214	Hypothetical protein	mrna	2
GLP15_3340	ACVC01000017	14669	17023	+	2355	RNA helicase, putative	mrna	2
GLP15_3364	ACVC01000017	71360	72001	-	642	YbaK/prolyl-tRNA synthetase-like protein	mrna	2
GLP15_3388	ACVC01000017	127626	128372	+	747	Ribosomal protein S6	mrna	2
GLP15_1682	ACVC01000023	9778	10614	-	837	Hypothetical protein	mrna	2
GLP15_1703	ACVC01000023	65760	66332	+	573	Ribosomal protein S5	mrna	2
GLP15_1814	ACVC01000026	37398	38747	-	1350	DNA pol/primase, small sub	mrna	2
GLP15_5142	ACVC01000027	3515	10105	-	6591	Hypothetical protein	mrna	2
GLP15_5171	ACVC01000027	78657	81530	-	2874	ABC transporter family protein	mrna	2
GLP15_5200	ACVC01000027	128923	131883	+	2961	Hypothetical protein	mrna	2
GLP15_5221	ACVC01000027	176024	179956	+	3933	Hypothetical protein	mrna	2
GLP15_12	ACVC01000028	1764	4466	+	2703	Coiled-coil protein	mrna	2
GLP15_10	ACVC01000028	4715	7417	+	2703	Piwi-protein, putative	mrna	2
GLP15_1	ACVC01000028	30248	34417	+	4170	Hypothetical protein	mrna	2
GLP15_2496	ACVC01000029	9094	9462	-	369	Hypothetical protein	mrna	2
GLP15_5021	ACVC01000032	11885	15784	+	3900	High cysteine membrane protein Group 2	mrna	2
GLP15_3237	ACVC01000033	64050	70916	+	6867	Hypothetical protein	mrna	2
GLP15_3208	ACVC01000033	108494	110077	-	1584	Hypothetical protein	mrna	2
GLP15_4327	ACVC01000034	22917	24605	-	1689	Hypothetical protein	mrna	2
GLP15_4306	ACVC01000034	59230	63744	-	4515	Protein 21.1	mrna	2
GLP15_120	ACVC01000035	34685	36796	+	2112	Hypothetical protein	mrna	2
GLP15_109	ACVC01000035	57211	59292	+	2082	Long chain fatty acid CoA ligase 5	mrna	2
GLP15_4880	ACVC01000037	1	1781	-	1781	Kinase, NEK	mrna	2
GLP15_4872	ACVC01000037	12114	15314	-	3201	Kinesin-5	mrna	2
GLP15_1603	ACVC01000038	29039	36460	-	7422	Hypothetical protein	mrna	2
GLP15_3606	ACVC01000040	36479	38179	-	1701	Kinase, NEK	mrna	2
GLP15_1630	ACVC01000051	18883	19377	-	495	NADPH oxidoreductase, putative	mrna	2
GLP15_2550	ACVC01000052	897	969	-	73	tRNA-Ala	trna	2
GLP15_2566	ACVC01000052	29108	38479	-	9372	Hypothetical protein	mrna	2
GLP15_386	ACVC01000053	35630	38015	+	2386	unspecified product	pseudogenic_transcript	2
GLP15_391	ACVC01000053	44747	51001	-	6255	Kinase, VPS15	mrna	2
GLP15_805	ACVC01000054	21248	28327	-	7080	Hypothetical protein	mrna	2
GLP15_766	ACVC01000054	116188	117138	-	951	Carbamate kinase	mrna	2
GLP15_4243	ACVC01000055	970	2556	-	1587	Spindle pole protein, putative	mrna	2
GLP15_4256	ACVC01000055	15991	19020	+	3030	Hypothetical protein	mrna	2
GLP15_2130	ACVC01000065	43149	46502	-	3354	Kinase, NEK	mrna	2
GLP15_4857	ACVC01000066	23078	24097	+	1020	Serine/threonine protein phosphatase PP-X isozyme 2	mrna	2
GLP15_4850	ACVC01000066	30325	30990	-	666	Hypothetical protein	mrna	2
GLP15_5113	ACVC01000072	14748	18731	-	3984	CDC19	mrna	2
GLP15_1516	ACVC01000074	53628	55976	-	2349	Hypothetical protein	mrna	2
GLP15_1505	ACVC01000074	78066	88915	-	10850	unspecified product	pseudogenic_transcript	2
GLP15_1473	ACVC01000074	156595	159606	+	3012	Kinase, NEK	mrna	2
GLP15_3671	ACVC01000075	28249	29376	+	1128	Actin related protein	mrna	2
GLP15_2963	ACVC01000076	33847	34599	+	753	Cyclin fold protein 1, putative	mrna	2
GLP15_2977	ACVC01000076	62153	66277	-	4125	Coiled-coil protein	mrna	2
GLP15_2996	ACVC01000076	90699	92162	-	1464	Nucleoside transporter	mrna	2
GLP15_2409	ACVC01000078	17864	20647	+	2784	MCM3	mrna	2
GLP15_4524	ACVC01000079	1396	3702	+	2307	Kinesin-associated protein	mrna	2
GLP15_4289	ACVC01000081	14685	24386	-	9702	Hypothetical protein	mrna	2
GLP15_978	ACVC01000087	41005	44415	-	3411	Protein 21.1	mrna	2
GLP15_1121	ACVC01000094	10601	12553	+	1953	Kinase, NEK	mrna	2
GLP15_903	ACVC01000096	109912	110919	+	1008	Hypothetical protein	mrna	2
GLP15_5050	ACVC01000097	9847	32202	-	22356	Ciliary dynein heavy chain 11	mrna	2
GLP15_1279	ACVC01000099	14239	18780	+	4542	Protein 21.1	mrna	2
GLP15_2077	ACVC01000102	57530	58501	+	972	Fructose-bisphosphate aldolase	mrna	2
GLP15_2082	ACVC01000102	66092	73891	-	7800	Kinase, NEK	mrna	2
GLP15_451	ACVC01000104	61948	62337	+	390	FEN-1 nuclease	mrna	2
GLP15_458	ACVC01000104	76061	78436	-	2376	Hypothetical protein	mrna	2
GLP15_459	ACVC01000104	78456	81536	-	3081	Hypothetical protein	mrna	2
GLP15_466	ACVC01000104	92666	95071	+	2406	Protein 21.1	mrna	2
GLP15_37	ACVC01000109	51302	55027	-	3726	Hypothetical protein	mrna	2
GLP15_56	ACVC01000111	5658	6392	-	735	SPEF1-like protein	mrna	2
GLP15_2749	ACVC01000113	17388	19295	-	1908	Hypothetical protein	mrna	2
GLP15_2753	ACVC01000113	23264	29884	-	6621	Hypothetical protein	mrna	2
GLP15_2756	ACVC01000113	32082	32738	-	657	Rac/Rho-like protein	mrna	2
GLP15_2220	ACVC01000115	2749	4845	-	2097	Kinase, NEK	mrna	2
GLP15_4556	ACVC01000116	5961	12290	+	6330	Hypothetical protein	mrna	2
GLP15_4558	ACVC01000116	12944	14773	-	1830	Hypothetical protein	mrna	2
GLP15_2296	ACVC01000119	3578	8020	-	4443	O-linked GlcNAc transferase	mrna	2
GLP15_3863	ACVC01000120	31621	32388	+	768	SALP-1	mrna	2
GLP15_3843	ACVC01000120	72286	73749	+	1464	Hypothetical protein	mrna	2
GLP15_3840	ACVC01000120	76983	78644	+	1662	Hypothetical protein	mrna	2
GLP15_3839	ACVC01000120	78636	81137	-	2502	High cysteine membrane protein Group 3	mrna	2
GLP15_216	ACVC01000123	40382	45367	+	4986	Hypothetical protein	mrna	2
GLP15_234	ACVC01000123	87352	92301	-	4950	Hypothetical protein	mrna	2
GLP15_243	ACVC01000123	103459	105876	+	2418	Hypothetical protein	mrna	2
GLP15_246	ACVC01000123	108395	110113	+	1719	Tenascin-like protein	mrna	2
GLP15_4728	ACVC01000125	6966	8954	+	1989	Bip	mrna	2
GLP15_4683	ACVC01000125	109415	111076	-	1662	Pyruvate kinase	mrna	2
GLP15_3986	ACVC01000126	30919	32631	-	1713	Protein 21.1	mrna	2
GLP15_2853	ACVC01000127	930	1325	-	396	Ribosomal protein L14	mrna	2
GLP15_3951	ACVC01000134	61610	63553	-	1944	Protein phosphatase PP2A regulatory subunit A	mrna	2
GLP15_1105	ACVC01000137	6485	10182	+	3698	unspecified product	pseudogenic_transcript	2
GLP15_1097	ACVC01000137	22221	24782	-	2562	Protein 21.6	mrna	2
GLP15_1074	ACVC01000137	67474	69351	-	1878	Kinesin-14	mrna	2
GLP15_889	ACVC01000139	248	808	+	561	Wos2 protein	mrna	2
GLP15_3126	ACVC01000140	4926	5891	-	966	Hypothetical protein	mrna	2
GLP15_3112	ACVC01000140	20356	22503	-	2148	EXS family protein	mrna	2
GLP15_3105	ACVC01000140	32387	32842	+	456	Nucleoside diphosphate kinase	mrna	2
GLP15_3095	ACVC01000140	56709	61535	+	4827	Protein 21.1	mrna	2
GLP15_2282	ACVC01000141	21288	24515	-	3228	Hypothetical protein	mrna	2
GLP15_4024	ACVC01000144	4520	10277	-	5758	unspecified product	pseudogenic_transcript	2
GLP15_1784	ACVC01000147	12645	19760	+	7116	Hypothetical protein	mrna	2
GLP15_1783	ACVC01000147	20431	22734	+	2304	Hypothetical protein	mrna	2
GLP15_4920	ACVC01000153	22202	23542	+	1341	Hypothetical protein	mrna	2
GLP15_4351	ACVC01000155	7899	10313	+	2415	Protein 21.1	mrna	2
GLP15_4349	ACVC01000155	13702	14919	+	1218	Protein 21.1	mrna	2
GLP15_315	ACVC01000158	54243	56717	-	2475	Protein F10G7.1	mrna	2
GLP15_319	ACVC01000158	71952	72034	-	83	tRNA-Leu	trna	2
GLP15_850	ACVC01000159	33995	37216	+	3222	VSP	mrna	2
GLP15_700	ACVC01000160	36556	40212	-	3657	Protein 21.1	mrna	2
GLP15_720	ACVC01000160	68439	70190	+	1752	Hypothetical protein	mrna	2
GLP15_2791	ACVC01000162	4286	9133	-	4848	High cysteine membrane protein Group 1	mrna	2
GLP15_2793	ACVC01000162	9728	10435	+	708	Ribosomal protein L7	mrna	2
GLP15_2656	ACVC01000165	65325	65918	-	594	Ribosomal protein L13a	mrna	2
GLP15_4769	ACVC01000171	67755	68309	-	555	NADPH oxidoreductase, putative	mrna	2
GLP15_3915	ACVC01000173	2139	5630	+	3492	Hypothetical protein	mrna	2
GLP15_2430	ACVC01000174	29682	30995	-	1314	Hypothetical protein	mrna	2
GLP15_1426	ACVC01000180	3905	5674	-	1770	2,3-bisphosphoglycerate-independent phosphoglycerate mutase	mrna	2
GLP15_1412	ACVC01000180	28014	28724	-	711	14-3-3 protein	mrna	2
GLP15_1404	ACVC01000180	44610	46715	+	2106	Hypothetical protein	mrna	2
GLP15_2348	ACVC01000181	9176	14179	+	5004	Hypothetical protein	mrna	2
GLP15_2364	ACVC01000181	46525	47499	-	975	Heat shock protein HSP 90-alpha	mrna	2
GLP15_2394	ACVC01000181	96685	113388	-	16704	Dynein heavy chain, putative	mrna	2
GLP15_625	ACVC01000185	89092	91140	+	2049	VSP	mrna	2
GLP15_655	ACVC01000185	142249	142322	+	74	tRNA-Ile	trna	2
GLP15_4449	ACVC01000188	55495	55683	+	189	Hypothetical protein	mrna	2
GLP15_3691	ACVC01000192	3303	5762	+	2460	Ubiquitin carboxyl-terminal hydrolase 4	mrna	2
GLP15_3726	ACVC01000192	64021	67299	+	3279	Ubiquitin-conjugating enzyme E1	mrna	2
GLP15_1882	ACVC01000194	457	3096	+	2640	Hypothetical protein	mrna	2
GLP15_1916	ACVC01000194	63937	83316	+	19380	Hypothetical protein	mrna	2
GLP15_4102	ACVC01000196	48192	50423	-	2232	Protein 21.1	mrna	2
GLP15_503	ACVC01000198	2647	7125	+	4479	DNA topoisomerase II	mrna	2
GLP15_498	ACVC01000199	9530	14941	+	5412	Hypothetical protein	mrna	2
GLP15_4163	ACVC01000200	36526	38274	-	1749	Hypothetical protein	mrna	2
GLP15_3041	ACVC01000201	27981	31208	+	3228	VSP	mrna	2
GLP15_2458	ACVC01000208	20877	23651	-	2775	Glycogen phosphorylase	mrna	2
GLP15_2445	ACVC01000208	45876	46604	+	729	Ribosomal protein S2	mrna	2
GLP15_2212	ACVC01000209	18679	27816	+	9138	Hypothetical protein	mrna	2
GLP15_2163	ACVC01000209	118636	121062	+	2427	CHL1-like protein	mrna	2
GLP15_2149	ACVC01000209	157696	166971	+	9276	Hypothetical protein	mrna	2
GLP15_2148	ACVC01000209	167057	168868	+	1812	Hypothetical protein	mrna	2
GLP15_2142	ACVC01000209	176155	179064	-	2910	Hypothetical protein	mrna	2
GLP15_2227	ACVC01000211	75851	77536	+	1686	Hypothetical protein	mrna	2
GLP15_2223	ACVC01000211	86956	88734	+	1779	Neurogenic locus Notch protein precursor	mrna	2
GLP15_1772	ACVC01000215	10114	24747	+	14634	Dynein heavy chain	mrna	2
GLP15_5086	ACVC01000220	16672	26907	-	10236	Hypothetical protein	mrna	2
GLP15_3543	ACVC01000221	68538	71525	-	2988	Hypothetical protein	mrna	2
GLP15_3165	ACVC01000222	21986	24304	+	2319	Hypothetical protein	mrna	2
GLP15_4616	ACVC01000224	7782	8387	-	606	Partner of Nob1	mrna	2
GLP15_4613	ACVC01000224	12069	15704	-	3636	Protein 21.1	mrna	2
GLP15_2643	ACVC01000227	59336	59854	-	519	Ribosomal protein L18a	mrna	2
GLP15_1615	ACVC01000228	23378	24271	+	894	Ribosomal protein L5	mrna	2
GLP15_1617	ACVC01000228	29108	32773	-	3666	Hypothetical protein	mrna	2
GLP15_1625	ACVC01000228	41156	44005	+	2850	Protein 21.1	mrna	2
GLP15_1629	ACVC01000228	65391	70193	+	4803	Multidrug resistance-associated protein 1	mrna	2
GLP15_4471	ACVC01000229	7866	9146	+	1281	VSP with INR	mrna	2
GLP15_4477	ACVC01000229	18243	22892	-	4650	Hypothetical protein	mrna	2
GLP15_1361	ACVC01000230	7892	11347	+	3456	Importin beta-3 subunit	mrna	2
GLP15_5252	ACVC01000232	20832	20931	+	100	GLsR13 sRNA C/D-box	snorna	2
GLP15_1316	ACVC01000232	69301	71580	-	2280	Dynein heavy chain	mrna	2
GLP15_1295	ACVC01000232	128784	132185	+	3402	Beta adaptin	mrna	2
GLP15_2473	ACVC01000316	16766	17125	+	360	Ribosomal protein P1B	mrna	2
GLP15_2735	ACVC01000363	10481	11095	+	615	Ribosomal protein L15	mrna	2
GLP15_2737	ACVC01000363	11998	12651	+	654	Ribosomal protein S3	mrna	2
GLP15_3070	ACVC01000432	32129	32500	-	372	Hypothetical protein	mrna	2
GLP15_3292	ACVC01000476	6682	9312	-	2631	Protein 21.1	mrna	2
GLP15_3306	ACVC01000476	34119	35450	+	1332	Enolase	mrna	2
GLP15_3809	ACVC01000514	14	412	-	399	Hypothetical protein	mrna	2
GLP15_3963	ACVC01000547	14904	16340	+	1437	VSP	mrna	2
GLP15_4368	ACVC01000656	14437	26189	-	11753	unspecified product	pseudogenic_transcript	2
GLP15_4550	ACVC01000718	631	2883	-	2253	VSP	mrna	2
GLP15_4893	ACVC01000769	3197	4807	-	1611	VSP S8	mrna	2
GLP15_5001	ACVC01000785	3017	5155	+	2139	Kinase, NEK	mrna	2
GLP15_1878	ACVC01000003	175	1206	-	1032	VSP	mrna	1
GLP15_4098	ACVC01000004	2327	3247	+	921	Serine/threonine protein phosphatase 4	mrna	1
GLP15_2773	ACVC01000005	1763	2515	+	753	Hypothetical protein	mrna	1
GLP15_2810	ACVC01000006	8397	9737	+	1341	Angio-associated migratory cell protein	mrna	1
GLP15_5003	ACVC01000007	11	1951	-	1941	Coiled-coil protein	mrna	1
GLP15_5011	ACVC01000007	15891	17849	+	1959	Ser/Thr phosphatase 2A, 65kDa reg sub A	mrna	1
GLP15_4286	ACVC01000008	17266	17943	+	678	Hypothetical protein	mrna	1
GLP15_3520	ACVC01000009	2340	3002	+	663	Translation elongation factor	mrna	1
GLP15_3132	ACVC01000010	4901	5548	+	648	Deoxyguanosine kinase/deoxyadenosine kinase subunit, putative	mrna	1
GLP15_3134	ACVC01000010	7485	13532	+	6048	Hypothetical protein	mrna	1
GLP15_3138	ACVC01000010	17321	17500	+	180	Ferredoxin Fd1, Fd2	mrna	1
GLP15_3139	ACVC01000010	17612	20116	+	2505	Hypothetical protein	mrna	1
GLP15_3141	ACVC01000010	22076	23215	+	1140	Kinase, NEK	mrna	1
GLP15_3148	ACVC01000010	34303	36324	-	2022	Protein 21.1	mrna	1
GLP15_3402	ACVC01000011	73	1770	+	1698	Hypothetical protein	mrna	1
GLP15_3347	ACVC01000017	32724	34343	-	1620	Hypothetical protein	mrna	1
GLP15_3349	ACVC01000017	36164	38173	-	2010	Hypothetical protein	mrna	1
GLP15_3350	ACVC01000017	38331	40184	+	1854	Chaperone protein dnaJ	mrna	1
GLP15_3357	ACVC01000017	58224	63107	-	4884	Phosphoinositide-3-kinase, class 3	mrna	1
GLP15_3365	ACVC01000017	72054	77465	-	5412	Hypothetical protein	mrna	1
GLP15_3376	ACVC01000017	101532	105362	+	3831	DNA-dependent ATPase, putative	mrna	1
GLP15_3380	ACVC01000017	113160	119207	+	6048	Hypothetical protein	mrna	1
GLP15_3381	ACVC01000017	119315	119665	+	351	Protein disulfide isomerase PDI5	mrna	1
GLP15_3390	ACVC01000017	129031	130527	+	1497	Hypothetical protein	mrna	1
GLP15_1681	ACVC01000023	7503	9737	+	2235	Kinase, NEK	mrna	1
GLP15_1685	ACVC01000023	12532	14463	-	1932	Kinase, NEK	mrna	1
GLP15_281	ACVC01000024	8590	9903	-	1314	Alpha-19 giardin	mrna	1
GLP15_282	ACVC01000024	10031	21718	+	11688	Hypothetical protein	mrna	1
GLP15_288	ACVC01000024	29515	31617	+	2103	Dipeptidyl-peptidase III	mrna	1
GLP15_1795	ACVC01000026	23	3307	-	3285	Hypothetical protein	mrna	1
GLP15_1798	ACVC01000026	5784	8489	+	2706	Glycosyltransferase, putative	mrna	1
GLP15_1799	ACVC01000026	8510	8845	-	336	Hypothetical protein	mrna	1
GLP15_1800	ACVC01000026	8919	10880	-	1962	Hypothetical protein	mrna	1
GLP15_1808	ACVC01000026	23600	29830	+	6231	DNA-directed RNA polymerase II largest subunit RPB1	mrna	1
GLP15_1812	ACVC01000026	34581	35309	-	729	Hypothetical protein	mrna	1
GLP15_5141	ACVC01000027	2375	3442	-	1068	Hypothetical protein	mrna	1
GLP15_5143	ACVC01000027	10171	10677	-	507	Peptidyl-prolyl cis-trans isomerase B precursor	mrna	1
GLP15_5144	ACVC01000027	10759	13674	-	2916	Sec24-like protein	mrna	1
GLP15_5151	ACVC01000027	25531	28605	+	3075	Hypothetical protein	mrna	1
GLP15_5156	ACVC01000027	35519	37900	+	2382	Protein 21.1	mrna	1
GLP15_5170	ACVC01000027	77285	78697	+	1413	Hypothetical protein	mrna	1
GLP15_5183	ACVC01000027	96029	97243	-	1215	Hypothetical protein	mrna	1
GLP15_5189	ACVC01000027	105741	107237	-	1497	Dipeptidyl-peptidase I precursor	mrna	1
GLP15_5193	ACVC01000027	113733	115190	-	1458	Hypothetical protein	mrna	1
GLP15_5196	ACVC01000027	118220	122122	+	3903	DNA polymerase delta, catalytic subunit	mrna	1
GLP15_5198	ACVC01000027	123144	128039	+	4896	hemagglutinin protein-like protein	mrna	1
GLP15_5208	ACVC01000027	157827	160709	+	2883	Hypothetical protein	mrna	1
GLP15_8	ACVC01000028	8472	10682	-	2211	Alanyl dipeptidyl peptidase	mrna	1
GLP15_4	ACVC01000028	13156	22974	-	9819	Chorein	mrna	1
GLP15_2488	ACVC01000029	20363	21106	-	744	Hypothetical protein	mrna	1
GLP15_3825	ACVC01000030	1005	2594	-	1590	Hypothetical protein	mrna	1
GLP15_3822	ACVC01000030	8949	13034	-	4086	Hypothetical protein	mrna	1
GLP15_3815	ACVC01000030	19077	21869	-	2793	DNA repair and recombination protein Rhp26p	mrna	1
GLP15_1979	ACVC01000031	2813	4330	-	1518	Hypothetical protein	mrna	1
GLP15_3266	ACVC01000033	10181	12289	+	2109	Hypothetical protein	mrna	1
GLP15_3263	ACVC01000033	15786	17132	+	1347	Mu adaptin	mrna	1
GLP15_3261	ACVC01000033	17584	22083	-	4500	Hypothetical protein	mrna	1
GLP15_3255	ACVC01000033	30559	33738	+	3180	Hypothetical protein	mrna	1
GLP15_3229	ACVC01000033	84337	86063	+	1727	unspecified product	pseudogenic_transcript	1
GLP15_3217	ACVC01000033	98356	98775	-	420	Hypothetical protein	mrna	1
GLP15_3212	ACVC01000033	103513	106062	-	2550	Hypothetical protein	mrna	1
GLP15_3209	ACVC01000033	108132	108464	-	333	Hypothetical protein	mrna	1
GLP15_4335	ACVC01000034	6622	8649	+	2028	Hypothetical protein	mrna	1
GLP15_4334	ACVC01000034	8685	11456	-	2772	ELKS	mrna	1
GLP15_4311	ACVC01000034	50152	54444	+	4293	Protein 21.1	mrna	1
GLP15_4307	ACVC01000034	57264	59258	+	1995	Hypothetical protein	mrna	1
GLP15_4304	ACVC01000034	71139	71210	-	72	tRNA-Pro	trna	1
GLP15_128	ACVC01000035	13309	22857	-	9549	Kinase, Uni1	mrna	1
GLP15_117	ACVC01000035	42726	45245	-	2520	Hypothetical protein	mrna	1
GLP15_114	ACVC01000035	48054	49475	+	1422	Histone methyltransferase MYST1	mrna	1
GLP15_108	ACVC01000035	59304	60947	-	1644	Kinase, NEK	mrna	1
GLP15_96	ACVC01000035	78059	79216	+	1158	Hypothetical protein	mrna	1
GLP15_1657	ACVC01000036	19701	21416	+	1716	Hypothetical protein	mrna	1
GLP15_1640	ACVC01000036	52013	53329	+	1317	Hypothetical protein	mrna	1
GLP15_4874	ACVC01000037	9401	11035	+	1635	TCP-1 chaperonin subunit beta	mrna	1
GLP15_3614	ACVC01000040	7143	23840	-	16698	Dynein heavy chain	mrna	1
GLP15_3610	ACVC01000040	29111	29653	-	543	Adenine phosphoribosyltransferase	mrna	1
GLP15_3608	ACVC01000040	33288	35156	+	1869	Hypothetical protein	mrna	1
GLP15_2502	ACVC01000045	21	2075	-	2055	VSP	mrna	1
GLP15_2515	ACVC01000045	22775	23950	+	1176	Translation initiation factor eIF-4A, putative	mrna	1
GLP15_5265	ACVC01000045	30157	30402	+	246	Ribonuclease P RNA	rnase_p_rna	1
GLP15_2530	ACVC01000045	60775	61803	+	1029	WD-40 repeat protein family	mrna	1
GLP15_2725	ACVC01000046	900	2411	-	1512	Hypothetical protein	mrna	1
GLP15_408	ACVC01000047	18333	25478	-	7146	Protein BAP28	mrna	1
GLP15_1586	ACVC01000048	148	2199	+	2052	Caffeine-induced death protein 1-like protein	mrna	1
GLP15_1584	ACVC01000048	3014	3613	-	600	Ribosomal protein S11	mrna	1
GLP15_1580	ACVC01000048	20017	21732	-	1716	Kinase, NEK	mrna	1
GLP15_1577	ACVC01000048	23542	23937	-	396	Hypothetical protein	mrna	1
GLP15_1573	ACVC01000048	32220	34127	-	1908	VSP AS8	mrna	1
GLP15_1565	ACVC01000048	46602	49066	-	2465	unspecified product	pseudogenic_transcript	1
GLP15_1561	ACVC01000048	52205	57745	+	5541	Serine/Threonine protein kinase	mrna	1
GLP15_1551	ACVC01000048	67395	68456	+	1062	Spindle pole protein, putative	mrna	1
GLP15_1634	ACVC01000051	531	4955	-	4425	Mlh2-like protein	mrna	1
GLP15_1632	ACVC01000051	13107	14444	-	1338	Methyltransferase, putative	mrna	1
GLP15_385	ACVC01000053	33573	35444	-	1872	Hypothetical protein	mrna	1
GLP15_393	ACVC01000053	53282	53851	-	570	Hypothetical protein	mrna	1
GLP15_396	ACVC01000053	56342	77143	+	20802	Hypothetical protein	mrna	1
GLP15_816	ACVC01000054	2969	7039	-	4071	Hypothetical protein	mrna	1
GLP15_800	ACVC01000054	37103	38530	-	1428	VSP	mrna	1
GLP15_793	ACVC01000054	49928	54208	+	4281	Hypothetical protein	mrna	1
GLP15_792	ACVC01000054	54235	57354	-	3120	Kinase, NEK	mrna	1
GLP15_790	ACVC01000054	60630	64616	+	3987	Protein 21.1	mrna	1
GLP15_788	ACVC01000054	66362	66895	+	534	Hypothetical protein	mrna	1
GLP15_785	ACVC01000054	68512	74235	-	5724	Hypothetical protein	mrna	1
GLP15_784	ACVC01000054	74315	74650	-	336	Hypothetical protein	mrna	1
GLP15_783	ACVC01000054	74689	77553	-	2865	Kinase, NEK	mrna	1
GLP15_767	ACVC01000054	113333	116191	+	2859	Hypothetical protein	mrna	1
GLP15_765	ACVC01000054	117221	119410	+	2190	Protein kinase, putative	mrna	1
GLP15_4248	ACVC01000055	7371	7793	-	423	Hypothetical protein	mrna	1
GLP15_4251	ACVC01000055	10051	12408	-	2358	Amino acid transporter family	mrna	1
GLP15_4264	ACVC01000055	31007	32125	-	1119	Nucleotide-binding protein 1	mrna	1
GLP15_4267	ACVC01000055	33778	38049	+	4272	Nuclear ATP/GTP-binding protein	mrna	1
GLP15_4231	ACVC01000056	4164	5159	-	996	Malate dehydrogenase	mrna	1
GLP15_4237	ACVC01000056	12805	14172	-	1368	Hypothetical protein	mrna	1
GLP15_164	ACVC01000063	3622	6441	-	2820	Vacuolar proton-ATPase subunit, putative	mrna	1
GLP15_160	ACVC01000063	10191	13271	-	3081	Hypothetical protein	mrna	1
GLP15_154	ACVC01000063	17282	18226	+	945	Thioredoxin reductase	mrna	1
GLP15_149	ACVC01000063	25264	35400	-	10137	Hypothetical protein	mrna	1
GLP15_146	ACVC01000063	40021	40341	-	321	Hypothetical protein	mrna	1
GLP15_142	ACVC01000063	45883	48132	-	2250	Leucine-rich repeat protein 1 virus receptor protein	mrna	1
GLP15_2896	ACVC01000064	12175	16290	-	4116	Hypothetical protein	mrna	1
GLP15_2106	ACVC01000065	3510	6188	-	2679	Kinase, NEK	mrna	1
GLP15_2117	ACVC01000065	17999	20803	+	2805	Kinase, SCY1	mrna	1
GLP15_2125	ACVC01000065	37416	38417	-	1002	Hypothetical protein	mrna	1
GLP15_2128	ACVC01000065	42444	42929	-	486	Hypothetical protein	mrna	1
GLP15_4867	ACVC01000066	2892	5189	+	2298	Hypothetical protein	mrna	1
GLP15_4849	ACVC01000066	31562	36574	-	5013	Hypothetical protein	mrna	1
GLP15_4837	ACVC01000066	48169	51033	+	2865	MCM6	mrna	1
GLP15_4828	ACVC01000066	72268	73284	-	1017	Nucleotidyl transferase, putative	mrna	1
GLP15_4173	ACVC01000071	1466	2526	-	1061	unspecified product	pseudogenic_transcript	1
GLP15_4180	ACVC01000071	11968	17637	+	5670	Hypothetical protein	mrna	1
GLP15_1530	ACVC01000074	13889	15274	-	1386	Vacuolar protein sorting 29	mrna	1
GLP15_1519	ACVC01000074	47440	51795	+	4356	High cysteine membrane EGF-like protein	mrna	1
GLP15_1503	ACVC01000074	89744	91102	-	1359	Mannose-1-phosphate guanyltransferase	mrna	1
GLP15_1500	ACVC01000074	94728	100163	-	5436	Hypothetical protein	mrna	1
GLP15_1497	ACVC01000074	103882	110280	+	6399	Hypothetical protein	mrna	1
GLP15_1494	ACVC01000074	114425	119593	+	5169	Hypothetical protein	mrna	1
GLP15_3659	ACVC01000075	1106	3934	+	2829	Protein 21.1	mrna	1
GLP15_2964	ACVC01000076	34704	37265	+	2562	Long chain fatty acid CoA ligase 5	mrna	1
GLP15_2987	ACVC01000076	77207	78247	-	1041	Hypothetical protein	mrna	1
GLP15_2997	ACVC01000076	92706	94184	+	1479	Socius	mrna	1
GLP15_3004	ACVC01000076	102795	104718	+	1924	Type II inositol-1,4,5-trisphosphate 5-phosphatase precursor	mrna	1
GLP15_2817	ACVC01000077	965	3220	-	2256	Protein 21.1	mrna	1
GLP15_2405	ACVC01000078	7726	10794	-	3069	Protein 21.1	mrna	1
GLP15_4521	ACVC01000079	7374	9257	-	1884	Hypothetical protein	mrna	1
GLP15_3281	ACVC01000083	3835	11124	+	7290	Hypothetical protein	mrna	1
GLP15_3278	ACVC01000083	19005	23210	+	4206	Kinase, NEK	mrna	1
GLP15_960	ACVC01000087	625	2115	-	1491	TMP55	mrna	1
GLP15_966	ACVC01000087	10911	12074	+	1164	VSP	mrna	1
GLP15_971	ACVC01000087	20135	22207	-	2073	DGTP triphosphohydrolase	mrna	1
GLP15_974	ACVC01000087	26601	27419	-	819	Hypothetical protein	mrna	1
GLP15_977	ACVC01000087	32725	40836	-	8112	Hypothetical protein	mrna	1
GLP15_982	ACVC01000087	50781	55853	+	5073	High cysteine membrane EGF-like protein	mrna	1
GLP15_1126	ACVC01000094	2682	3473	+	792	Protein 21.1	mrna	1
GLP15_1116	ACVC01000094	17332	18267	-	936	Gamma giardin	mrna	1
GLP15_1385	ACVC01000095	17863	19911	-	2049	Hypothetical protein	mrna	1
GLP15_944	ACVC01000096	18963	19883	+	921	Hypothetical protein	mrna	1
GLP15_942	ACVC01000096	20974	23226	+	2253	Phosphatase	mrna	1
GLP15_940	ACVC01000096	26643	29192	+	2550	Protein 21.1	mrna	1
GLP15_935	ACVC01000096	39216	40922	-	1707	Hybrid cluster protein lateral transfer candidate	mrna	1
GLP15_924	ACVC01000096	65108	67651	-	2544	Kinase	mrna	1
GLP15_920	ACVC01000096	74644	77211	-	2568	VSP	mrna	1
GLP15_915	ACVC01000096	87181	92043	+	4863	Nucleotide-binding head-stalk protein, putative	mrna	1
GLP15_913	ACVC01000096	93176	93889	-	714	Hypothetical protein	mrna	1
GLP15_911	ACVC01000096	95874	96521	-	648	Sec20, putative	mrna	1
GLP15_898	ACVC01000096	114979	115869	+	891	Alpha-2 giardin	mrna	1
GLP15_891	ACVC01000096	150029	151981	+	1953	VSP	mrna	1
GLP15_890	ACVC01000096	152078	153325	+	1248	Kinase, NEK	mrna	1
GLP15_5046	ACVC01000097	44513	46594	-	2082	Spindle pole protein, putative	mrna	1
GLP15_2917	ACVC01000098	79	6663	+	6585	Acid phosphatase, putative	mrna	1
GLP15_2915	ACVC01000098	11395	13860	-	2466	Protein 21.1	mrna	1
GLP15_2914	ACVC01000098	13883	15295	-	1413	Hypothetical protein	mrna	1
GLP15_2911	ACVC01000098	18930	21842	+	2913	Protein 21.1	mrna	1
GLP15_2910	ACVC01000098	21869	23032	+	1164	IFT complex B	mrna	1
GLP15_2904	ACVC01000098	30865	32148	+	1284	Aspartate aminotransferase, cytoplasmic	mrna	1
GLP15_1286	ACVC01000099	1669	4686	+	3018	Protein 21.1	mrna	1
GLP15_1273	ACVC01000099	28088	29461	-	1374	Hypothetical protein	mrna	1
GLP15_1266	ACVC01000099	41634	46898	+	5265	hemagglutinin protein-like protein	mrna	1
GLP15_1250	ACVC01000099	70188	70712	-	525	Ribosomal protein S8	mrna	1
GLP15_1249	ACVC01000099	70869	73325	+	2457	Hypothetical protein	mrna	1
GLP15_1230	ACVC01000099	116247	117122	-	876	Kinase, CMGC CDK	mrna	1
GLP15_1207	ACVC01000099	155887	159759	-	3873	Hypothetical protein	mrna	1
GLP15_2717	ACVC01000100	1486	2478	+	993	Hypothetical protein	mrna	1
GLP15_2723	ACVC01000100	10287	13115	+	2829	High cysteine membrane protein Group 2	mrna	1
GLP15_2017	ACVC01000101	3875	8440	+	4566	unspecified product	pseudogenic_transcript	1
GLP15_2023	ACVC01000101	14930	17590	+	2661	Hypothetical protein	mrna	1
GLP15_2029	ACVC01000101	20937	25073	+	4137	Tetratricopeptide repeat protein	mrna	1
GLP15_2036	ACVC01000101	32961	40169	-	7209	Hypothetical protein	mrna	1
GLP15_2044	ACVC01000101	56161	58401	+	2241	Hypothetical protein	mrna	1
GLP15_2051	ACVC01000102	5990	6469	+	480	Ribosomal protein L21	mrna	1
GLP15_2052	ACVC01000102	6502	8322	-	1821	Hypothetical protein	mrna	1
GLP15_2058	ACVC01000102	15783	18674	-	2892	Hypothetical protein	mrna	1
GLP15_2062	ACVC01000102	26528	28081	-	1554	Hypothetical protein	mrna	1
GLP15_2071	ACVC01000102	43189	49956	+	6768	Hypothetical protein	mrna	1
GLP15_2087	ACVC01000102	85469	89326	+	3858	Hypothetical protein	mrna	1
GLP15_2088	ACVC01000102	89376	91214	-	1839	Kinase, NEK	mrna	1
GLP15_2840	ACVC01000103	4416	5078	+	663	Hypothetical protein	mrna	1
GLP15_2846	ACVC01000103	10694	15370	-	4677	Phospholipid-transporting ATPase IA, putative	mrna	1
GLP15_5260	ACVC01000104	1812	1929	-	118	GLsR22 H/ACA-box	snorna	1
GLP15_435	ACVC01000104	27663	28964	+	1302	Cysteine desulfurase	mrna	1
GLP15_446	ACVC01000104	48780	51605	-	2826	Hypothetical protein	mrna	1
GLP15_447	ACVC01000104	51686	56410	-	4725	Hypothetical protein	mrna	1
GLP15_448	ACVC01000104	56535	57665	+	1131	Kinase, NEK	mrna	1
GLP15_455	ACVC01000104	70807	72762	+	1956	Protein 21.1	mrna	1
GLP15_461	ACVC01000104	82080	86462	-	4383	Phosphorylase B kinase gamma catalytic chain	mrna	1
GLP15_462	ACVC01000104	86588	87022	-	435	Hypothetical protein	mrna	1
GLP15_464	ACVC01000104	87475	88746	+	1272	Hypothetical protein	mrna	1
GLP15_3431	ACVC01000105	2649	4700	+	2052	Kinase, NEK	mrna	1
GLP15_3443	ACVC01000105	19627	24654	+	5028	Hypothetical protein	mrna	1
GLP15_3448	ACVC01000105	39146	44170	-	5025	High cysteine membrane EGF-like protein	mrna	1
GLP15_3461	ACVC01000105	79936	81339	-	1404	Hypothetical protein	mrna	1
GLP15_3465	ACVC01000105	84749	89860	-	5112	Hypothetical protein	mrna	1
GLP15_3475	ACVC01000105	110791	111384	+	594	RNA binding putative	mrna	1
GLP15_3476	ACVC01000105	111378	113036	-	1659	Inorganic polyphosphate/ATP-NAD kinase, putative	mrna	1
GLP15_3486	ACVC01000105	128727	130433	-	1707	Ser/Thr protein phosphatase PP1-1	mrna	1
GLP15_3497	ACVC01000105	144850	156456	+	11607	Hypothetical protein	mrna	1
GLP15_4140	ACVC01000106	33449	35575	+	2127	Hypothetical protein	mrna	1
GLP15_4137	ACVC01000106	40422	46652	+	6231	Transcription regulatory protein SNF2	mrna	1
GLP15_4132	ACVC01000106	51548	54742	+	3195	Hypothetical protein	mrna	1
GLP15_3895	ACVC01000108	15847	18366	+	2520	Hypothetical protein	mrna	1
GLP15_3888	ACVC01000108	31213	33696	-	2484	Hypothetical protein	mrna	1
GLP15_3880	ACVC01000108	48928	50901	-	1974	Reverse transcriptase	mrna	1
GLP15_16	ACVC01000109	10760	12262	+	1503	VSP	mrna	1
GLP15_27	ACVC01000109	35785	36219	-	435	Ribosomal protein S27a	mrna	1
GLP15_31	ACVC01000109	38515	39552	-	1038	Synaptic glycoprotein SC2	mrna	1
GLP15_4208	ACVC01000110	2909	4000	+	1092	Cathepsin B precursor	mrna	1
GLP15_4210	ACVC01000110	5072	7384	-	2313	Hypothetical protein	mrna	1
GLP15_4216	ACVC01000110	16044	16472	-	429	Hypothetical protein	mrna	1
GLP15_4217	ACVC01000110	16540	17124	+	585	Hypothetical protein	mrna	1
GLP15_4218	ACVC01000110	17150	19471	+	2322	Hypothetical protein	mrna	1
GLP15_58	ACVC01000111	1033	3567	-	2535	Hypothetical protein	mrna	1
GLP15_57	ACVC01000111	3739	5652	+	1914	Hypothetical protein	mrna	1
GLP15_54	ACVC01000111	8438	12937	-	4500	Hypothetical protein	mrna	1
GLP15_4934	ACVC01000112	50281	54603	-	4323	Protein 21.1	mrna	1
GLP15_2746	ACVC01000113	132	14435	+	14304	Hypothetical protein	mrna	1
GLP15_2757	ACVC01000113	32794	33477	-	684	Exosome complex exonuclease, putative	mrna	1
GLP15_4560	ACVC01000116	15419	16213	-	795	Zinc finger domain-containing protein	mrna	1
GLP15_4563	ACVC01000116	21853	23373	+	1521	CXC-rich protein	mrna	1
GLP15_4570	ACVC01000116	33332	37492	-	4161	Kinase, NEK	mrna	1
GLP15_4571	ACVC01000116	37568	38470	+	903	Hypothetical protein	mrna	1
GLP15_4579	ACVC01000116	62764	63648	-	885	DRL1 protein	mrna	1
GLP15_4596	ACVC01000116	101189	103153	-	1965	High cysteine membrane protein Group 1	mrna	1
GLP15_1999	ACVC01000118	1	891	-	891	Peter pan protein	mrna	1
GLP15_1989	ACVC01000118	17792	18853	-	1062	Protein 21.1	mrna	1
GLP15_1986	ACVC01000118	24312	27908	+	3597	Elongation factor 2	mrna	1
GLP15_2308	ACVC01000119	32963	35617	+	2655	Hypothetical protein	mrna	1
GLP15_2311	ACVC01000119	38400	40265	-	1866	Hypothetical protein	mrna	1
GLP15_2312	ACVC01000119	40532	43345	+	2814	Threonine dehydratase lateral transfer candidate	mrna	1
GLP15_2315	ACVC01000119	47140	48018	-	879	Hypothetical protein	mrna	1
GLP15_2320	ACVC01000119	69179	69586	-	408	Ribosomal protein L26	mrna	1
GLP15_2321	ACVC01000119	69677	70426	+	750	Hypothetical protein	mrna	1
GLP15_2323	ACVC01000119	71221	71976	-	756	Hypothetical protein	mrna	1
GLP15_2327	ACVC01000119	74302	75954	+	1653	Hypothetical protein	mrna	1
GLP15_2333	ACVC01000119	80318	81811	-	1494	Kinase, NEK	mrna	1
GLP15_3869	ACVC01000120	16525	20277	+	3753	Hypothetical protein	mrna	1
GLP15_3867	ACVC01000120	23843	26473	-	2631	Hypothetical protein	mrna	1
GLP15_3862	ACVC01000120	32546	35206	+	2661	Hypothetical protein	mrna	1
GLP15_3859	ACVC01000120	40378	43743	-	3366	Protein 21.1	mrna	1
GLP15_3856	ACVC01000120	47504	50500	-	2997	Protein 21.1	mrna	1
GLP15_3850	ACVC01000120	57681	59477	+	1797	5' nucleotidase family protein	mrna	1
GLP15_3845	ACVC01000120	66227	70696	+	4470	Protein 21.1	mrna	1
GLP15_4813	ACVC01000122	2322	4316	-	1995	Hypothetical protein	mrna	1
GLP15_201	ACVC01000123	15120	16298	+	1179	Acid phosphatase surE	mrna	1
GLP15_206	ACVC01000123	22363	24387	-	2025	Hypothetical protein	mrna	1
GLP15_212	ACVC01000123	29275	30912	-	1638	Hypothetical protein	mrna	1
GLP15_213	ACVC01000123	30929	33823	+	2895	Histidyl-tRNA synthetase	mrna	1
GLP15_214	ACVC01000123	33840	37049	+	3210	Hypothetical protein	mrna	1
GLP15_236	ACVC01000123	93499	94557	+	1059	Kinase, STE STE20	mrna	1
GLP15_237	ACVC01000123	94665	95114	-	450	Ribosomal protein L27a	mrna	1
GLP15_241	ACVC01000123	100588	101016	-	429	Eukaryotic translation initiation factor 5A	mrna	1
GLP15_248	ACVC01000123	111952	112920	-	969	Seven transmembrane protein 1	mrna	1
GLP15_4731	ACVC01000125	2547	5561	-	3015	Hypothetical protein	mrna	1
GLP15_4707	ACVC01000125	52230	56024	-	3795	Hypothetical protein	mrna	1
GLP15_4697	ACVC01000125	74306	75277	-	972	Hypothetical protein	mrna	1
GLP15_4684	ACVC01000125	106895	109114	+	2220	VSP	mrna	1
GLP15_4674	ACVC01000125	148271	149380	+	1110	ATP-binding protein	mrna	1
GLP15_4672	ACVC01000125	150171	152039	+	1869	Kinase, CMGC CMGC-GL1	mrna	1
GLP15_4667	ACVC01000125	158228	160252	-	2025	High cysteine membrane protein Group 5	mrna	1
GLP15_4666	ACVC01000125	160868	161239	+	372	Hypothetical protein	mrna	1
GLP15_3980	ACVC01000126	12923	15643	-	2721	Kinesin-related protein	mrna	1
GLP15_3983	ACVC01000126	23178	25214	-	2037	Protein 21.1	mrna	1
GLP15_2855	ACVC01000127	1776	2156	-	381	Ribosomal protein S20	mrna	1
GLP15_2858	ACVC01000127	6218	7723	+	1506	Hypothetical protein	mrna	1
GLP15_2880	ACVC01000127	50558	52726	+	2169	High cysteine membrane protein Group 3	mrna	1
GLP15_2777	ACVC01000128	18902	19240	+	339	Hypothetical protein	mrna	1
GLP15_553	ACVC01000129	17216	18865	+	1650	Myo-inositol-1-phosphate synthase	mrna	1
GLP15_554	ACVC01000129	18924	20399	-	1476	Nonsense-mediated mRNA decay protein 3	mrna	1
GLP15_564	ACVC01000129	35078	40057	-	4980	Hypothetical protein	mrna	1
GLP15_566	ACVC01000129	42878	43897	-	1020	Phosphatidyl synthase	mrna	1
GLP15_570	ACVC01000129	48993	49391	-	399	U6 snRNA-associated Sm-like protein LSm3, putative	mrna	1
GLP15_574	ACVC01000129	54927	55553	-	627	Hypothetical protein	mrna	1
GLP15_575	ACVC01000129	55691	57847	+	2157	Protein 21.1	mrna	1
GLP15_578	ACVC01000129	61184	63043	-	1860	CTP synthase	mrna	1
GLP15_3735	ACVC01000130	6400	7560	+	1161	Serine/threonine protein phosphatase 5	mrna	1
GLP15_3756	ACVC01000130	38042	42145	+	4104	Transcriptional regulator ATRX, putative	mrna	1
GLP15_3764	ACVC01000130	51334	52899	+	1566	Hypothetical protein	mrna	1
GLP15_3773	ACVC01000130	65484	69695	-	4212	ABC transporter, putative	mrna	1
GLP15_3781	ACVC01000130	81024	82646	+	1623	Dipeptidyl-peptidase I precursor	mrna	1
GLP15_3782	ACVC01000130	82817	83413	-	597	Hypothetical protein	mrna	1
GLP15_3789	ACVC01000130	91041	102212	-	11172	Hypothetical protein	mrna	1
GLP15_3804	ACVC01000130	131617	138666	-	7050	Hypothetical protein	mrna	1
GLP15_3270	ACVC01000132	5745	6542	-	798	5'-methylthioadenosine nucleosidase, S-adenosylhomocysteine nucleosidase	mrna	1
GLP15_3274	ACVC01000132	13766	16093	-	2328	Kinesin-3	mrna	1
GLP15_1845	ACVC01000133	20734	22230	+	1497	Hypothetical protein	mrna	1
GLP15_1852	ACVC01000133	35821	41082	-	5262	Copper-transporting P-type ATPase	mrna	1
GLP15_1854	ACVC01000133	41676	44093	+	2418	Hypothetical protein	mrna	1
GLP15_3922	ACVC01000134	20505	22880	-	2376	Hypothetical protein	mrna	1
GLP15_3942	ACVC01000134	44855	47338	+	2484	Hypothetical protein	mrna	1
GLP15_3944	ACVC01000134	49566	50951	+	1386	Hypothetical protein	mrna	1
GLP15_3687	ACVC01000136	2591	3910	-	1320	Hypothetical protein	mrna	1
GLP15_3682	ACVC01000136	7130	7714	-	585	GrpE, adenine nucleotide exchange factor, putative	mrna	1
GLP15_1087	ACVC01000137	40160	42343	+	2184	VSP	mrna	1
GLP15_1076	ACVC01000137	59244	60626	+	1383	Hypothetical protein	mrna	1
GLP15_1068	ACVC01000137	76765	77724	-	960	Kinase, NEK	mrna	1
GLP15_3530	ACVC01000138	6477	7148	-	672	Protein 21.1	mrna	1
GLP15_3527	ACVC01000138	11169	12779	-	1611	Protein 21.1	mrna	1
GLP15_888	ACVC01000139	845	1477	-	633	Ribosomal L10 protein	mrna	1
GLP15_886	ACVC01000139	1827	2333	-	507	Hypothetical protein	mrna	1
GLP15_880	ACVC01000139	11083	21315	+	10233	Hypothetical protein	mrna	1
GLP15_877	ACVC01000139	24635	27826	-	3192	Serologically defined colon cancer antigen 1	mrna	1
GLP15_3116	ACVC01000140	16931	17341	+	411	Ribosomal protein L32	mrna	1
GLP15_3109	ACVC01000140	29649	30260	+	612	Hypothetical protein	mrna	1
GLP15_3103	ACVC01000140	35173	36945	+	1773	Hypothetical protein	mrna	1
GLP15_3102	ACVC01000140	36982	44343	+	7362	Hypothetical protein	mrna	1
GLP15_2286	ACVC01000141	26307	28640	+	2334	Kinesin-16	mrna	1
GLP15_2289	ACVC01000141	29884	31488	-	1605	Hypothetical protein	mrna	1
GLP15_2290	ACVC01000141	31566	32003	+	438	Ribosomal protein S14	mrna	1
GLP15_1059	ACVC01000142	8118	15389	-	7272	RNA helicase	mrna	1
GLP15_1056	ACVC01000142	19908	22829	-	2922	Hypothetical protein	mrna	1
GLP15_1050	ACVC01000142	28723	37955	+	9233	unspecified product	pseudogenic_transcript	1
GLP15_1040	ACVC01000142	49544	50539	+	996	Hypothetical protein	mrna	1
GLP15_1039	ACVC01000142	50575	53484	-	2910	Alanyl-tRNA synthetase	mrna	1
GLP15_1020	ACVC01000142	81901	83487	-	1587	Hypothetical protein	mrna	1
GLP15_1016	ACVC01000142	87346	92523	-	5178	Hypothetical protein	mrna	1
GLP15_1015	ACVC01000142	92537	94395	+	1859	unspecified product	pseudogenic_transcript	1
GLP15_995	ACVC01000142	127198	128616	+	1419	Protein phosphatase PP2A regulatory subunit B	mrna	1
GLP15_985	ACVC01000142	145541	145999	-	459	D4Ertd196e protein-like protein	mrna	1
GLP15_4395	ACVC01000143	2448	3296	-	849	Phosphatidylinositol-4-phosphate 5-kinase, putative	mrna	1
GLP15_4397	ACVC01000143	5270	7993	+	2724	Hypothetical protein	mrna	1
GLP15_4406	ACVC01000143	15533	21397	+	5865	5'-3' exoribonuclease 2	mrna	1
GLP15_4414	ACVC01000143	31508	34045	+	2538	Heat-shock protein, putative	mrna	1
GLP15_4075	ACVC01000148	10361	11317	+	957	Hypothetical protein	mrna	1
GLP15_4072	ACVC01000148	14555	21277	-	6723	Spindle pole protein, putative	mrna	1
GLP15_4070	ACVC01000148	24222	26066	-	1845	Hypothetical protein	mrna	1
GLP15_4069	ACVC01000148	26105	26644	+	540	Hypothetical protein	mrna	1
GLP15_4529	ACVC01000149	3788	5560	+	1773	VSP	mrna	1
GLP15_4548	ACVC01000149	28340	29158	-	819	Hypothetical protein	mrna	1
GLP15_4917	ACVC01000153	26068	33837	-	7770	DNA polymerase epsilon, catalytic subunit	mrna	1
GLP15_4916	ACVC01000153	34287	36212	-	1926	VSP	mrna	1
GLP15_3426	ACVC01000157	10106	16393	-	6288	Coiled-coil protein	mrna	1
GLP15_294	ACVC01000158	14892	16922	+	2031	Hypothetical protein	mrna	1
GLP15_299	ACVC01000158	22896	24368	+	1473	Sec61-alpha	mrna	1
GLP15_303	ACVC01000158	31746	32534	-	789	Hypothetical protein	mrna	1
GLP15_317	ACVC01000158	63227	71170	-	7944	Chromodomain helicase-DNA-binding protein, putative	mrna	1
GLP15_336	ACVC01000158	91398	93866	+	2469	Hypothetical protein	mrna	1
GLP15_873	ACVC01000159	5720	7645	-	1926	Kinase, NEK	mrna	1
GLP15_862	ACVC01000159	17335	18351	-	1017	Kinase, CAMK CAMKL	mrna	1
GLP15_836	ACVC01000159	59116	59910	+	795	Hypothetical protein	mrna	1
GLP15_825	ACVC01000159	73428	76739	+	3312	Hypothetical protein	mrna	1
GLP15_692	ACVC01000160	24078	26132	+	2055	Kinase	mrna	1
GLP15_708	ACVC01000160	50526	51122	-	597	C4 group specific protein	mrna	1
GLP15_716	ACVC01000160	62844	63776	+	933	Hypothetical protein	mrna	1
GLP15_735	ACVC01000160	97253	99592	-	2340	WD-40 repeat protein	mrna	1
GLP15_737	ACVC01000160	100429	102129	-	1701	Hypothetical protein	mrna	1
GLP15_739	ACVC01000160	103638	105704	-	2067	Hypothetical protein	mrna	1
GLP15_3585	ACVC01000161	2489	5845	-	3357	Hypothetical protein	mrna	1
GLP15_3581	ACVC01000161	7052	10549	+	3498	Isoleucyl-tRNA synthetase	mrna	1
GLP15_3579	ACVC01000161	11831	12235	+	405	Ribosomal protein S10B	mrna	1
GLP15_2688	ACVC01000165	8169	11870	-	3702	Kinase, CMGC DYRK	mrna	1
GLP15_2686	ACVC01000165	12632	14338	-	1707	Glucosamine-6-phosphate isomerase, putative	mrna	1
GLP15_2668	ACVC01000165	43393	48051	+	4659	Hypothetical protein	mrna	1
GLP15_2657	ACVC01000165	64689	65270	+	582	Hypothetical protein	mrna	1
GLP15_2652	ACVC01000165	70396	71136	+	741	Peroxiredoxin 1	mrna	1
GLP15_2834	ACVC01000166	31249	34326	-	3078	N-acetyltransferase-like protein	mrna	1
GLP15_3588	ACVC01000167	949	15605	+	14657	unspecified product	pseudogenic_transcript	1
GLP15_3600	ACVC01000167	43486	45129	+	1644	ATP-dependent RNA helicase HAS1, putative	mrna	1
GLP15_4739	ACVC01000171	8325	11327	+	3003	Hypothetical protein	mrna	1
GLP15_4747	ACVC01000171	30539	32995	+	2457	Kinase, NEK	mrna	1
GLP15_4754	ACVC01000171	47603	48529	-	927	Hypothetical protein	mrna	1
GLP15_4772	ACVC01000171	71549	72805	+	1257	Serine/threonine protein phosphatase 7	mrna	1
GLP15_3906	ACVC01000173	21348	21776	-	429	Ribosomal protein L23	mrna	1
GLP15_3905	ACVC01000173	21853	23442	-	1590	Tetratricopeptide repeat protein	mrna	1
GLP15_3902	ACVC01000173	31805	33529	+	1725	Tenascin precursor	mrna	1
GLP15_5262	ACVC01000173	37415	37538	+	124	GLsR24 sRNA H/ACA-box	snorna	1
GLP15_2415	ACVC01000174	1867	3699	+	1833	GTP-binding protein	mrna	1
GLP15_2419	ACVC01000174	8497	9579	-	1083	Kinase, CMGC MAPK	mrna	1
GLP15_2426	ACVC01000174	18254	19462	+	1209	Hypothetical protein	mrna	1
GLP15_2428	ACVC01000174	23189	28717	-	5529	RRNA biogenesis protein RRP5	mrna	1
GLP15_1157	ACVC01000175	25451	26311	-	861	Hypothetical protein	mrna	1
GLP15_1153	ACVC01000175	31355	32917	+	1563	Vacuolar protein sorting 26, putative	mrna	1
GLP15_1670	ACVC01000177	20073	22157	+	2085	Protein 21.1	mrna	1
GLP15_4889	ACVC01000179	16521	18782	+	2262	Glycogen synthase, putative	mrna	1
GLP15_1429	ACVC01000180	285	1802	+	1518	Protein required for cell viability, possible role in assembly of the ribosome	mrna	1
GLP15_1413	ACVC01000180	24717	27983	+	3267	Vacuolar protein sorting 11	mrna	1
GLP15_1406	ACVC01000180	36038	38635	-	2598	Hypothetical protein	mrna	1
GLP15_1396	ACVC01000180	53212	59026	+	5815	Hypothetical protein	mrna	1
GLP15_2354	ACVC01000181	27222	28844	-	1623	Glycerol kinase	mrna	1
GLP15_2355	ACVC01000181	29322	30467	+	1146	Dynein heavy chain	mrna	1
GLP15_2360	ACVC01000181	39067	41772	-	2706	ATP-dependent RNA helicase	mrna	1
GLP15_2367	ACVC01000181	50535	51950	+	1416	tRNA dihydrouridine synthase, putative	mrna	1
GLP15_2382	ACVC01000181	76749	78806	-	2058	Kinase, NEK	mrna	1
GLP15_2390	ACVC01000181	90739	94815	+	4077	Hypothetical protein	mrna	1
GLP15_2392	ACVC01000181	94956	95591	+	636	Uracil phosphoribosyltransferase	mrna	1
GLP15_361	ACVC01000183	20001	26441	-	6441	Phosphoinositide-3-kinase, catalytic, alpha polypeptide	mrna	1
GLP15_368	ACVC01000183	38769	40916	-	2148	Protein 21.1	mrna	1
GLP15_582	ACVC01000185	4695	5618	-	924	Hypothetical protein	mrna	1
GLP15_584	ACVC01000185	6160	7560	-	1401	Orc4	mrna	1
GLP15_586	ACVC01000185	8019	9770	+	1752	Hypothetical protein	mrna	1
GLP15_605	ACVC01000185	50206	57585	+	7380	Hypothetical protein	mrna	1
GLP15_611	ACVC01000185	65496	67613	+	2118	Hypothetical protein	mrna	1
GLP15_614	ACVC01000185	70406	72703	+	2298	Vacuolar protein sorting 35	mrna	1
GLP15_621	ACVC01000185	83804	85300	-	1497	Hypothetical protein	mrna	1
GLP15_627	ACVC01000185	92829	94661	+	1833	HSP70 subfamily B suppressor 1	mrna	1
GLP15_628	ACVC01000185	94672	96174	+	1503	tRNA-ribosyltransferase, putative	mrna	1
GLP15_632	ACVC01000185	101455	103866	-	2412	High cysteine membrane VSP-like protein	mrna	1
GLP15_635	ACVC01000185	105472	108135	-	2664	Hypothetical protein	mrna	1
GLP15_640	ACVC01000185	114746	121306	+	6561	Hypothetical protein	mrna	1
GLP15_644	ACVC01000185	125162	126583	-	1422	Hypothetical protein	mrna	1
GLP15_648	ACVC01000185	130904	134401	-	3498	DRE4 protein	mrna	1
GLP15_668	ACVC01000185	162143	163162	-	1020	Nucleoside-diphosphate-sugar epimerase	mrna	1
GLP15_679	ACVC01000185	178772	181039	+	2268	Kinesin-9	mrna	1
GLP15_681	ACVC01000185	182510	184669	+	2160	VSP	mrna	1
GLP15_4030	ACVC01000186	1244	10483	+	9240	Hypothetical protein	mrna	1
GLP15_4034	ACVC01000186	16347	24296	+	7950	Hypothetical protein	mrna	1
GLP15_4036	ACVC01000186	24979	30582	+	5604	Protein 21.1	mrna	1
GLP15_4040	ACVC01000186	37973	38800	+	828	Methyltransferase, putative	mrna	1
GLP15_4041	ACVC01000186	38856	39668	+	813	Hypothetical protein	mrna	1
GLP15_754	ACVC01000187	10211	12283	+	2073	High cysteine membrane protein Group 1	mrna	1
GLP15_748	ACVC01000187	18719	26527	+	7809	Hypothetical protein	mrna	1
GLP15_4422	ACVC01000188	6383	7561	-	1179	Peptidase A22B family protein	mrna	1
GLP15_4437	ACVC01000188	29774	33204	-	3431	unspecified product	pseudogenic_transcript	1
GLP15_4442	ACVC01000188	41753	44023	+	2271	Hypothetical protein	mrna	1
GLP15_4444	ACVC01000188	46531	47436	+	906	Hypothetical protein	mrna	1
GLP15_4445	ACVC01000188	47452	48912	-	1461	Hypothetical protein	mrna	1
GLP15_4451	ACVC01000188	57724	59484	+	1761	Suppressor of actin 1	mrna	1
GLP15_4456	ACVC01000188	62624	62995	-	372	Hypothetical protein	mrna	1
GLP15_4458	ACVC01000188	63781	70167	-	6387	Hypothetical protein	mrna	1
GLP15_4622	ACVC01000189	598	1827	-	1230	VSP	mrna	1
GLP15_5259	ACVC01000189	15300	15412	+	113	GLsR21 sRNA H/ACA-box	snorna	1
GLP15_4644	ACVC01000189	51317	52576	-	1260	VSP with INR	mrna	1
GLP15_4647	ACVC01000189	60125	66064	+	5940	ABC transporter ABCA.1, putative	mrna	1
GLP15_4648	ACVC01000189	67081	69045	+	1965	VSP	mrna	1
GLP15_4649	ACVC01000189	70693	76908	+	6216	ABC transporter, ATP-binding protein, putative	mrna	1
GLP15_4660	ACVC01000189	109284	112082	-	2799	Protein 21.1	mrna	1
GLP15_3690	ACVC01000192	1490	3277	+	1788	TCP-1 chaperonin subunit eta	mrna	1
GLP15_3692	ACVC01000192	5900	9286	+	3387	Glycerol-3-phosphate dehydrogenase	mrna	1
GLP15_3697	ACVC01000192	15932	17233	-	1302	Heat shock protein HSP 90-alpha	mrna	1
GLP15_3711	ACVC01000192	34914	37121	+	2208	Hypothetical protein	mrna	1
GLP15_268	ACVC01000193	31205	33091	+	1887	Kinase, NEK	mrna	1
GLP15_5257	ACVC01000193	33160	33335	+	176	GLsR19 sRNA H/ACA-box	snorna	1
GLP15_267	ACVC01000193	33354	34409	+	1056	Replication factor C, sub 2	mrna	1
GLP15_261	ACVC01000193	47126	52744	+	5619	Flagellar-like protein	mrna	1
GLP15_257	ACVC01000193	56537	57502	-	966	Hypothetical protein	mrna	1
GLP15_1888	ACVC01000194	15280	16767	+	1488	VSP	mrna	1
GLP15_1902	ACVC01000194	38713	41832	-	3120	Axoneme-associated protein GASP-180	mrna	1
GLP15_1904	ACVC01000194	43390	45213	+	1824	Signal recognition particle	mrna	1
GLP15_1920	ACVC01000194	88933	89340	+	408	Hypothetical protein	mrna	1
GLP15_1928	ACVC01000194	114201	116579	+	2379	Hypothetical protein	mrna	1
GLP15_1939	ACVC01000194	133595	133966	+	372	Hypothetical protein	mrna	1
GLP15_1957	ACVC01000194	153691	155283	-	1593	Vacuolar ATP synthase subunit H	mrna	1
GLP15_3627	ACVC01000195	28205	36079	+	7875	Hypothetical protein	mrna	1
GLP15_3632	ACVC01000195	42389	45604	-	3216	VSP, putative	mrna	1
GLP15_3646	ACVC01000195	64606	70563	+	5958	Hypothetical protein	mrna	1
GLP15_4123	ACVC01000196	3943	8808	+	4866	WD-repeat domain 17-containing isoform 1 protein	mrna	1
GLP15_4121	ACVC01000196	10364	11878	-	1515	Hypothetical protein	mrna	1
GLP15_4117	ACVC01000196	16409	20191	-	3783	Protein 21.1	mrna	1
GLP15_4116	ACVC01000196	20479	22233	+	1755	Glucose-6-phosphate isomerase	mrna	1
GLP15_4115	ACVC01000196	22566	23678	-	1113	Kinase, CMGC GSK	mrna	1
GLP15_4111	ACVC01000196	27782	28921	-	1140	Hypothetical protein	mrna	1
GLP15_4105	ACVC01000196	42770	44758	-	1989	Spindle pole protein, putative	mrna	1
GLP15_2103	ACVC01000197	1542	4406	+	2865	Hypothetical protein	mrna	1
GLP15_2097	ACVC01000197	11438	14245	-	2808	Hypothetical protein	mrna	1
GLP15_5244	ACVC01000197	15064	16356	+	1293	Kinase, Wee	mrna	1
GLP15_516	ACVC01000198	22850	23377	-	528	Hypothetical protein	mrna	1
GLP15_518	ACVC01000198	24310	33468	+	9159	Hypothetical protein	mrna	1
GLP15_519	ACVC01000198	33550	34605	+	1056	Pseudouridine synthase, putative	mrna	1
GLP15_500	ACVC01000199	974	8602	-	7629	Kinase, Wee	mrna	1
GLP15_494	ACVC01000199	18774	20657	-	1884	Protein 21.1	mrna	1
GLP15_493	ACVC01000199	20729	22876	-	2148	Protein 21.1	mrna	1
GLP15_486	ACVC01000199	34237	39066	+	4830	High cysteine non-variant cyst protein	mrna	1
GLP15_483	ACVC01000199	42039	44204	+	2166	Hypothetical protein	mrna	1
GLP15_481	ACVC01000199	45164	46750	+	1587	Hypothetical protein	mrna	1
GLP15_473	ACVC01000199	61665	65819	+	4155	Hypothetical protein	mrna	1
GLP15_471	ACVC01000199	69411	74453	-	5043	Hypothetical protein	mrna	1
GLP15_4164	ACVC01000200	38617	40170	-	1554	Hypothetical protein	mrna	1
GLP15_4172	ACVC01000200	48302	52708	-	4407	Hypothetical protein	mrna	1
GLP15_3037	ACVC01000201	40827	44840	+	4014	Hypothetical protein	mrna	1
GLP15_3031	ACVC01000201	56277	57104	+	828	Hypothetical protein	mrna	1
GLP15_3014	ACVC01000201	86213	89128	-	2916	Actin related protein	mrna	1
GLP15_3008	ACVC01000201	97378	100767	-	3390	Protein 21.1, putative	mrna	1
GLP15_3006	ACVC01000201	102143	102730	-	588	Hypothetical protein	mrna	1
GLP15_2462	ACVC01000208	9939	11081	+	1143	Hypothetical protein	mrna	1
GLP15_2460	ACVC01000208	11661	19862	-	8202	Hypothetical protein	mrna	1
GLP15_2450	ACVC01000208	39437	42217	+	2781	Hypothetical protein	mrna	1
GLP15_2210	ACVC01000209	28278	34502	-	6225	High cysteine membrane protein Group 1	mrna	1
GLP15_2209	ACVC01000209	35008	37341	+	2334	Transducin	mrna	1
GLP15_2207	ACVC01000209	43199	44353	-	1155	Hypothetical protein	mrna	1
GLP15_2199	ACVC01000209	54651	56183	+	1533	26S protease regulatory subunit 7	mrna	1
GLP15_2198	ACVC01000209	56217	58325	+	2109	Glutaminyl-tRNA synthetase	mrna	1
GLP15_2189	ACVC01000209	76422	78827	-	2406	Hypothetical protein	mrna	1
GLP15_2183	ACVC01000209	83610	84554	-	945	Hypothetical protein	mrna	1
GLP15_2160	ACVC01000209	122147	122539	-	393	Histone H2B	mrna	1
GLP15_2156	ACVC01000209	129132	129653	+	522	Ribosomal protein L11	mrna	1
GLP15_2146	ACVC01000209	168940	172502	-	3563	unspecified product	pseudogenic_transcript	1
GLP15_4991	ACVC01000210	4293	4928	-	636	Hypothetical protein	mrna	1
GLP15_4984	ACVC01000210	14363	15442	+	1080	Kinase, AGC PKA	mrna	1
GLP15_4982	ACVC01000210	17707	20112	-	2406	Leucine-rich repeat protein	mrna	1
GLP15_5248	ACVC01000210	26335	27267	+	933	Hypothetical protein	mrna	1
GLP15_2260	ACVC01000211	6090	7562	-	1473	Hypothetical protein	mrna	1
GLP15_2259	ACVC01000211	8315	13408	-	5094	Kinase, CDC7	mrna	1
GLP15_2250	ACVC01000211	24657	25646	-	990	Histidinol-phosphatase, putative	mrna	1
GLP15_2235	ACVC01000211	58523	60049	+	1527	Hypothetical protein	mrna	1
GLP15_2232	ACVC01000211	62834	67804	-	4971	Hypothetical protein	mrna	1
GLP15_2229	ACVC01000211	70827	73133	-	2307	Hypothetical protein	mrna	1
GLP15_5224	ACVC01000211	90318	91967	-	1650	Cysteine protease	mrna	1
GLP15_4279	ACVC01000212	14075	21067	-	6993	Hypothetical protein	mrna	1
GLP15_4344	ACVC01000214	5473	7395	-	1923	Kinase, NEK	mrna	1
GLP15_4345	ACVC01000214	7445	11449	+	4005	Hypothetical protein	mrna	1
GLP15_1777	ACVC01000215	4	2902	-	2899	Hypothetical protein	mrna	1
GLP15_1774	ACVC01000215	6971	8551	-	1581	Aminoacyl-histidine dipeptidase	mrna	1
GLP15_1758	ACVC01000215	53665	55116	+	1452	Hypothetical protein	mrna	1
GLP15_1754	ACVC01000215	59262	61835	-	2574	Median body protein	mrna	1
GLP15_1753	ACVC01000215	61929	66908	+	4980	Coiled-coil protein	mrna	1
GLP15_1750	ACVC01000215	68353	70116	+	1764	Hypothetical protein	mrna	1
GLP15_1734	ACVC01000215	103090	105573	-	2484	NSF	mrna	1
GLP15_1733	ACVC01000215	105614	109582	+	3969	Phospholipid-transporting ATPase IIB, putative	mrna	1
GLP15_3534	ACVC01000216	1409	2893	-	1485	Hypothetical protein	mrna	1
GLP15_3538	ACVC01000216	4826	7570	+	2745	Hypothetical protein	mrna	1
GLP15_4356	ACVC01000219	471	2858	+	2388	Hypothetical protein	mrna	1
GLP15_4357	ACVC01000219	2867	5830	-	2964	Hypothetical protein	mrna	1
GLP15_5089	ACVC01000220	5275	6909	+	1635	Pyrophosphate-fructose 6-phosphate 1-phosphotransferase alpha subunit	mrna	1
GLP15_3576	ACVC01000221	6568	8292	+	1725	Tenascin-like protein	mrna	1
GLP15_3574	ACVC01000221	9802	21996	-	12195	Hypothetical protein	mrna	1
GLP15_3555	ACVC01000221	51742	52701	+	960	Seven transmembrane protein 1	mrna	1
GLP15_3547	ACVC01000221	61512	63542	-	2031	DNA polymerase kappa-related protein	mrna	1
GLP15_3545	ACVC01000221	65368	66834	+	1467	Kinase, NEK	mrna	1
GLP15_3541	ACVC01000221	72276	72740	+	465	Ribosomal protein S13	mrna	1
GLP15_3168	ACVC01000222	26220	27893	+	1674	Malic enzyme	mrna	1
GLP15_3173	ACVC01000222	35279	36298	+	1020	Zinc finger domain-containing protein	mrna	1
GLP15_4619	ACVC01000224	4054	5445	-	1392	Hypothetical protein	mrna	1
GLP15_4617	ACVC01000224	7187	7681	-	495	Ribosomal protein L17	mrna	1
GLP15_4615	ACVC01000224	8498	9286	+	789	Hypothetical protein	mrna	1
GLP15_4611	ACVC01000224	19446	20183	-	738	Ribosomal protein SA	mrna	1
GLP15_4610	ACVC01000224	20512	21531	+	1020	Hypothetical protein	mrna	1
GLP15_4608	ACVC01000224	24020	25681	-	1662	Hypothetical protein	mrna	1
GLP15_4604	ACVC01000224	33094	34497	+	1404	VSP	mrna	1
GLP15_4978	ACVC01000225	19827	20900	-	1074	DHHC-type zinc finger domain-containing protein	mrna	1
GLP15_5075	ACVC01000226	15834	16295	+	462	Hypothetical protein	mrna	1
GLP15_5073	ACVC01000226	17360	18502	+	1143	L-asparaginase	mrna	1
GLP15_5060	ACVC01000226	35027	40234	-	5208	Hypothetical protein	mrna	1
GLP15_2618	ACVC01000227	4859	7177	+	2319	Glutaminyl-tRNA synthetase	mrna	1
GLP15_2633	ACVC01000227	34501	35073	+	573	Ribosomal protein S7	mrna	1
GLP15_2640	ACVC01000227	53191	55428	-	2238	VSP	mrna	1
GLP15_2642	ACVC01000227	58395	59270	+	876	Hypothetical protein	mrna	1
GLP15_1623	ACVC01000228	38443	39606	-	1164	Hypothetical protein	mrna	1
GLP15_1624	ACVC01000228	39739	41067	+	1329	Hypothetical protein	mrna	1
GLP15_4481	ACVC01000229	25425	26219	+	795	Copine I	mrna	1
GLP15_4484	ACVC01000229	32535	34289	-	1755	Sec1, putative	mrna	1
GLP15_4495	ACVC01000229	46710	48680	-	1971	Major Facilitator Superfamily protein	mrna	1
GLP15_1363	ACVC01000230	5128	6099	-	972	Alpha-12 giardin	mrna	1
GLP15_1362	ACVC01000230	6127	7023	+	897	Alpha-SNAP, putative	mrna	1
GLP15_1357	ACVC01000230	14171	17410	+	3240	IFT complex B	mrna	1
GLP15_1355	ACVC01000230	18038	19090	-	1053	DNA-directed RNA polymerase subunit D	mrna	1
GLP15_1354	ACVC01000230	19292	20128	+	837	Alpha-7.3 giardin	mrna	1
GLP15_5132	ACVC01000231	15693	16901	+	1209	Hypothetical protein	mrna	1
GLP15_1341	ACVC01000232	20984	24688	-	3705	Hypothetical protein	mrna	1
GLP15_1340	ACVC01000232	24697	29136	-	4440	Kinase, NEK	mrna	1
GLP15_1338	ACVC01000232	31712	32806	-	1095	Protein LRP16	mrna	1
GLP15_1320	ACVC01000232	57697	61935	+	4239	Trichohyalin	mrna	1
GLP15_1306	ACVC01000232	92815	93699	+	885	Hypothetical protein	mrna	1
GLP15_1305	ACVC01000232	93768	95165	+	1398	G1 to S phase transition protein 1, putative	mrna	1
GLP15_1289	ACVC01000232	139537	140475	+	939	Protein 21.1	mrna	1
GLP15_3994	ACVC01000233	1910	2599	+	690	Hypothetical protein	mrna	1
GLP15_3997	ACVC01000233	5594	6897	-	1304	unspecified product	pseudogenic_transcript	1
GLP15_3999	ACVC01000233	7000	10881	-	3882	DNA-directed RNA polymerase RPB2	mrna	1
GLP15_4001	ACVC01000233	11840	14851	+	3012	Kinase, NEK	mrna	1
GLP15_4008	ACVC01000233	25424	27781	+	2358	Purine nucleoside phosphorylase lateral transfer candidate	mrna	1
GLP15_4010	ACVC01000233	30332	30844	+	513	Hypothetical protein	mrna	1
GLP15_4015	ACVC01000233	38798	39172	-	375	Hypothetical protein	mrna	1
GLP15_68	ACVC01000234	12828	14648	+	1821	Hypothetical protein	mrna	1
GLP15_89	ACVC01000234	45289	51288	+	6000	Hypothetical protein	mrna	1
GLP15_537	ACVC01000236	19976	20677	-	702	Hypothetical protein	mrna	1
GLP15_546	ACVC01000236	34656	36677	+	2022	Hypothetical protein	mrna	1
GLP15_1128	ACVC01000237	587	2638	-	2052	VSP	mrna	1
GLP15_1139	ACVC01000237	15543	16601	+	1059	Hypothetical protein	mrna	1
GLP15_1142	ACVC01000237	22106	26026	+	3921	Hypothetical protein	mrna	1
GLP15_5247	ACVC01000237	37580	38047	+	468	Hypothetical protein	mrna	1
GLP15_1451	ACVC01000238	10059	12227	-	2169	VSP	mrna	1
GLP15_1457	ACVC01000238	25033	26334	-	1302	Hypothetical protein	mrna	1
GLP15_2218	ACVC01000269	688	1080	+	393	Histone H2B	mrna	1
GLP15_2219	ACVC01000269	2020	6873	+	4854	Hypothetical protein	mrna	1
GLP15_2271	ACVC01000277	19217	21088	-	1872	VSP	mrna	1
GLP15_2712	ACVC01000346	1491	5069	-	3579	Hypothetical protein	mrna	1
GLP15_2713	ACVC01000346	5289	8027	+	2739	WRKY transcription factor 4, putative	mrna	1
GLP15_2849	ACVC01000392	1	3687	+	3687	Potassium-transporting ATPase alpha chain 1	mrna	1
GLP15_2885	ACVC01000400	7439	13681	-	6243	Hypothetical protein	mrna	1
GLP15_2918	ACVC01000405	1861	2856	-	996	Hypothetical protein	mrna	1
GLP15_2936	ACVC01000417	1643	3085	+	1443	Hypothetical protein	mrna	1
GLP15_2941	ACVC01000422	5347	6651	+	1305	Methyltransferase, putative	mrna	1
GLP15_3058	ACVC01000432	10920	12425	-	1506	26S protease regulatory subunit 6A	mrna	1
GLP15_3064	ACVC01000432	28365	28649	+	285	Ribosomal protein L37a	mrna	1
GLP15_3077	ACVC01000441	3528	6443	+	2916	VSP	mrna	1
GLP15_3182	ACVC01000454	16052	16813	+	762	Shwachman-Bodian-Diamond protein-like protein	mrna	1
GLP15_3187	ACVC01000454	21519	23753	+	2235	Hypothetical protein	mrna	1
GLP15_3192	ACVC01000454	30647	31732	+	1086	Hypothetical protein	mrna	1
GLP15_3200	ACVC01000454	51316	54090	+	2775	Kinesin-7	mrna	1
GLP15_3206	ACVC01000454	63788	65800	-	2013	Glutamate-cysteine ligase	mrna	1
GLP15_3293	ACVC01000476	9395	14863	+	5469	TRP domain containing protein	mrna	1
GLP15_3325	ACVC01000476	66905	68089	-	1185	Hypothetical protein	mrna	1
GLP15_3326	ACVC01000476	68117	70363	-	2247	Hypothetical protein	mrna	1
GLP15_3829	ACVC01000535	4864	6183	-	1320	Amino acid transporter system N2, putative	mrna	1
GLP15_3830	ACVC01000535	6509	8947	+	2439	Hypothetical protein	mrna	1
GLP15_3958	ACVC01000547	3498	5462	-	1965	Protein 21.1	mrna	1
GLP15_3960	ACVC01000547	6456	11960	-	5505	Hypothetical protein	mrna	1
GLP15_3987	ACVC01000563	323	709	-	387	VSP	mrna	1
GLP15_3991	ACVC01000563	5563	7128	-	1566	Alanine aminotransferase, putative	mrna	1
GLP15_4238	ACVC01000609	3036	6374	-	3339	Reverse transcriptase/endonuclease, putative	mrna	1
GLP15_4370	ACVC01000656	26222	26893	+	672	Hypothetical protein	mrna	1
GLP15_4371	ACVC01000656	27041	27505	-	465	Hypothetical protein	mrna	1
GLP15_4382	ACVC01000666	4243	5586	+	1344	Hypothetical protein	mrna	1
GLP15_4383	ACVC01000666	5612	10225	+	4614	Kinase, NEK	mrna	1
GLP15_4498	ACVC01000687	1609	5010	-	3402	Metalloprotease, insulinase family	mrna	1
GLP15_4499	ACVC01000687	5158	12654	+	7497	Hypothetical protein	mrna	1
GLP15_4505	ACVC01000698	1502	3538	+	2037	Kinase, NEK	mrna	1
GLP15_4506	ACVC01000698	3715	4473	+	759	Protein 21.1	mrna	1
GLP15_4797	ACVC01000732	28583	29893	-	1311	Hypothetical protein	mrna	1
GLP15_4799	ACVC01000732	32216	34051	+	1836	Dual specificity protein phosphatase CDC14A	mrna	1
GLP15_4895	ACVC01000769	7605	11681	+	4077	Hypothetical protein	mrna	1
GLP15_4897	ACVC01000769	13432	15978	-	2547	Hypothetical protein	mrna	1
GLP15_4904	ACVC01000769	34376	37585	+	3210	Coiled-coil protein	mrna	1
GLP15_4906	ACVC01000769	38801	40567	-	1767	Hypothetical protein	mrna	1
GLP15_4909	ACVC01000769	43363	45927	+	2565	Hypothetical protein	mrna	1
GLP15_4911	ACVC01000769	47056	48294	+	1239	Nucleotide-binding protein 1	mrna	1
GLP15_1879	ACVC01000003	2040	6920	+	4881	Hypothetical protein	mrna	0
GLP15_4100	ACVC01000004	7	1539	-	1533	Hypothetical protein	mrna	0
GLP15_4099	ACVC01000004	1637	2251	+	615	P24, putative	mrna	0
GLP15_4097	ACVC01000004	3418	6270	+	2853	Ubiquitin-protein ligase (E3)	mrna	0
GLP15_4096	ACVC01000004	6379	7623	+	1245	Kinase, AGC PKA	mrna	0
GLP15_4095	ACVC01000004	7692	8294	-	603	TATA-binding protein-like factor	mrna	0
GLP15_4094	ACVC01000004	8369	9481	-	1113	Hypothetical protein	mrna	0
GLP15_4093	ACVC01000004	9553	10089	-	537	Peptidyl-tRNA hydrolase	mrna	0
GLP15_4092	ACVC01000004	10130	11437	+	1308	ATPase, AAA family	mrna	0
GLP15_4091	ACVC01000004	11452	13977	+	2526	TFIIH basal transcription factor complex helicase subunit	mrna	0
GLP15_2772	ACVC01000005	364	1653	-	1290	Ser/Thr protein kinase	mrna	0
GLP15_2774	ACVC01000005	2575	3813	+	1239	26S proteasome non-ATPase regulatory subunit 6	mrna	0
GLP15_2775	ACVC01000005	3857	4582	-	726	Hypothetical protein	mrna	0
GLP15_2806	ACVC01000006	1	853	-	853	Hypothetical protein	mrna	0
GLP15_2807	ACVC01000006	903	1760	+	858	Adenylate kinase	mrna	0
GLP15_2808	ACVC01000006	1905	6275	+	4371	Hypothetical protein	mrna	0
GLP15_2811	ACVC01000006	9797	10711	-	915	Hypothetical protein	mrna	0
GLP15_2812	ACVC01000006	10778	14212	-	3435	Hypothetical protein	mrna	0
GLP15_2813	ACVC01000006	14392	15597	+	1206	Kinase, CK1 Casein kinase	mrna	0
GLP15_2814	ACVC01000006	15698	16012	+	315	Hypothetical protein	mrna	0
GLP15_5004	ACVC01000007	1876	5136	+	3261	Coiled-coil protein	mrna	0
GLP15_5005	ACVC01000007	5148	8483	+	3336	Hypothetical protein	mrna	0
GLP15_5007	ACVC01000007	8629	8904	+	276	Hypothetical protein	mrna	0
GLP15_5009	ACVC01000007	14873	15337	-	465	Low molecular weight protein-tyrosine-phosphatase	mrna	0
GLP15_5010	ACVC01000007	15450	15638	+	189	Ripening regulated protein DDTFR19	mrna	0
GLP15_5012	ACVC01000007	17998	18606	-	609	Hypothetical protein	mrna	0
GLP15_5263	ACVC01000007	18963	19081	+	119	GLsR25 sRNA H/ACA-box	snorna	0
GLP15_5013	ACVC01000007	19351	20454	-	1104	Hypothetical protein	mrna	0
GLP15_5014	ACVC01000007	20734	24240	+	3507	Hypothetical protein	mrna	0
GLP15_5015	ACVC01000007	24390	24968	-	579	RabA	mrna	0
GLP15_4280	ACVC01000008	29	748	-	720	Hypothetical protein	mrna	0
GLP15_4281	ACVC01000008	1116	1439	+	324	Hypothetical protein	mrna	0
GLP15_4283	ACVC01000008	11321	14488	-	3168	Ser/Thr protein kinase	mrna	0
GLP15_4285	ACVC01000008	16124	17038	+	915	Hypothetical protein	mrna	0
GLP15_4287	ACVC01000008	19989	22148	+	2160	VSP	mrna	0
GLP15_3519	ACVC01000009	3018	4466	-	1449	Kinase, NEK	mrna	0
GLP15_3518	ACVC01000009	4604	6373	-	1770	Phenylalanyl-tRNA synthetase beta chain	mrna	0
GLP15_3516	ACVC01000009	8738	9577	-	840	Papain family peptidase	mrna	0
GLP15_3515	ACVC01000009	9583	11457	-	1875	Hypothetical protein	mrna	0
GLP15_3514	ACVC01000009	11556	12287	-	732	Hypothetical protein	mrna	0
GLP15_3513	ACVC01000009	12464	13192	+	729	Hypothetical protein	mrna	0
GLP15_3512	ACVC01000009	13379	13909	-	531	Hypothetical protein	mrna	0
GLP15_3511	ACVC01000009	13928	15844	-	1917	Hypothetical protein	mrna	0
GLP15_3510	ACVC01000009	16136	19288	-	3153	Kinase	mrna	0
GLP15_3509	ACVC01000009	19606	21843	+	2238	Dynein binding protein, putative	mrna	0
GLP15_3508	ACVC01000009	21941	22429	+	489	Hypothetical protein	mrna	0
GLP15_3507	ACVC01000009	22472	23701	-	1230	Hypothetical protein	mrna	0
GLP15_3506	ACVC01000009	23841	25502	+	1662	TCP-1 chaperonin subunit epsilon	mrna	0
GLP15_3505	ACVC01000009	25580	26044	+	465	Ribosomal protein S18	mrna	0
GLP15_3504	ACVC01000009	26152	27177	-	1026	Hypothetical protein	mrna	0
GLP15_3503	ACVC01000009	27310	29892	+	2583	Hypothetical protein	mrna	0
GLP15_3129	ACVC01000010	1139	2911	-	1773	Hypothetical protein	mrna	0
GLP15_3130	ACVC01000010	2982	3467	-	486	Calmodulin	mrna	0
GLP15_3131	ACVC01000010	3452	4735	+	1284	Hypothetical protein	mrna	0
GLP15_3133	ACVC01000010	5633	7351	+	1719	Hypothetical protein	mrna	0
GLP15_3135	ACVC01000010	13611	14522	+	912	Kinase, NEK	mrna	0
GLP15_3136	ACVC01000010	14571	16385	-	1815	Hypothetical protein	mrna	0
GLP15_3137	ACVC01000010	16530	17249	+	720	Hypothetical protein	mrna	0
GLP15_3140	ACVC01000010	20142	21926	-	1785	Kinase, NEK	mrna	0
GLP15_3142	ACVC01000010	23232	24314	-	1083	Hypothetical protein	mrna	0
GLP15_3143	ACVC01000010	24376	24861	-	486	Hypothetical protein	mrna	0
GLP15_3144	ACVC01000010	25019	26737	+	1719	Hypothetical protein	mrna	0
GLP15_3145	ACVC01000010	28242	29474	+	1233	VSP with INR	mrna	0
GLP15_3146	ACVC01000010	30779	31753	+	975	Hypothetical protein	mrna	0
GLP15_3147	ACVC01000010	31864	34314	+	2451	Hypothetical protein	mrna	0
GLP15_3149	ACVC01000010	36389	37936	-	1548	Hypothetical protein	mrna	0
GLP15_2929	ACVC01000013	2361	5843	-	3483	Reverse transcriptase/endonuclease	mrna	0
GLP15_2930	ACVC01000013	8170	11652	-	3483	Reverse transcriptase/endonuclease	mrna	0
GLP15_4127	ACVC01000014	2570	6031	-	3462	Reverse transcriptase/endonuclease, putative	mrna	0
GLP15_3332	ACVC01000017	5	634	+	630	TAR RNA loop binding protein, putative	mrna	0
GLP15_3333	ACVC01000017	690	2906	-	2217	Hypothetical protein	mrna	0
GLP15_3334	ACVC01000017	3037	5076	-	2040	Hypothetical protein	mrna	0
GLP15_3335	ACVC01000017	5134	6492	+	1359	Kinase, CMGC CK2	mrna	0
GLP15_3336	ACVC01000017	6640	7851	+	1212	Hypothetical protein	mrna	0
GLP15_3337	ACVC01000017	7892	12409	-	4518	Hypothetical protein	mrna	0
GLP15_3338	ACVC01000017	12476	12850	-	375	Histone H2A	mrna	0
GLP15_3339	ACVC01000017	12956	14677	-	1722	Hypothetical protein	mrna	0
GLP15_3341	ACVC01000017	17027	18715	-	1689	Hypothetical protein	mrna	0
GLP15_3342	ACVC01000017	18793	23754	+	4962	Hypothetical protein	mrna	0
GLP15_3343	ACVC01000017	23881	26820	+	2940	Kinesin-1	mrna	0
GLP15_3344	ACVC01000017	26980	27375	+	396	Hypothetical protein	mrna	0
GLP15_3345	ACVC01000017	27353	29374	-	2022	Hypothetical protein	mrna	0
GLP15_3346	ACVC01000017	29413	32655	+	3243	Coiled-coil protein	mrna	0
GLP15_3348	ACVC01000017	34423	36102	-	1680	TCP-1 chaperonin subunit zeta protein	mrna	0
GLP15_3351	ACVC01000017	40409	45676	-	5268	Hypothetical protein	mrna	0
GLP15_3353	ACVC01000017	46134	49211	-	3078	Glycosaminoglycan polysaccharide lyase, putative	mrna	0
GLP15_3354	ACVC01000017	49438	51249	-	1812	Hypothetical protein	mrna	0
GLP15_3355	ACVC01000017	51462	53723	+	2262	Hypothetical protein	mrna	0
GLP15_3356	ACVC01000017	53762	58060	+	4299	Protein 21.1	mrna	0
GLP15_3358	ACVC01000017	63215	63997	-	783	Hypothetical protein	mrna	0
GLP15_3359	ACVC01000017	64074	65372	+	1299	Tryptophanyl-tRNA synthetase	mrna	0
GLP15_3360	ACVC01000017	65500	67035	+	1536	Protein phosphatase 2C	mrna	0
GLP15_3361	ACVC01000017	67159	67554	-	396	RNA polymerase II subunit Rpb11	mrna	0
GLP15_3362	ACVC01000017	67681	68607	-	927	Hypothetical protein	mrna	0
GLP15_3363	ACVC01000017	69090	71285	-	2196	3-hydroxy-3-methylglutaryl-coenzyme A reductase	mrna	0
GLP15_3366	ACVC01000017	77486	78061	+	576	GTP-binding protein Sar1	mrna	0
GLP15_3367	ACVC01000017	78200	78676	+	477	Hypothetical protein	mrna	0
GLP15_3368	ACVC01000017	78713	79834	+	1122	Protein 21.1	mrna	0
GLP15_3369	ACVC01000017	79857	80594	-	738	Hypothetical protein	mrna	0
GLP15_3370	ACVC01000017	80723	84118	+	3396	Hypothetical protein	mrna	0
GLP15_3371	ACVC01000017	88318	90831	-	2514	Hypothetical protein	mrna	0
GLP15_3373	ACVC01000017	93038	94351	-	1314	Hypothetical protein	mrna	0
GLP15_3374	ACVC01000017	97658	98524	+	867	Hypothetical protein	mrna	0
GLP15_3375	ACVC01000017	100282	101211	+	930	Cathepsin B precursor	mrna	0
GLP15_3377	ACVC01000017	105491	108688	-	3198	ATP-binding cassette protein 5	mrna	0
GLP15_3378	ACVC01000017	108772	112389	+	3618	Kinase, NEK	mrna	0
GLP15_3379	ACVC01000017	112437	113084	-	648	ER lumen protein retaining receptor	mrna	0
GLP15_3382	ACVC01000017	119688	121022	+	1335	Hypothetical protein	mrna	0
GLP15_3383	ACVC01000017	121029	123092	-	2064	Hypothetical protein	mrna	0
GLP15_3384	ACVC01000017	123169	123873	+	705	Ribosomal protein L13	mrna	0
GLP15_3385	ACVC01000017	123924	125663	-	1740	Hypothetical protein	mrna	0
GLP15_3386	ACVC01000017	125688	126440	-	753	Hypothetical protein	mrna	0
GLP15_3387	ACVC01000017	126531	127421	-	891	Hypothetical protein	mrna	0
GLP15_3389	ACVC01000017	128353	129012	-	660	Hypothetical protein	mrna	0
GLP15_3391	ACVC01000017	130608	131843	-	1236	Hypothetical protein	mrna	0
GLP15_3392	ACVC01000017	131881	139506	-	7626	Hypothetical protein	mrna	0
GLP15_3393	ACVC01000017	139566	140543	-	978	Hypothetical protein	mrna	0
GLP15_3394	ACVC01000017	140676	140924	-	249	Hypothetical protein	mrna	0
GLP15_3396	ACVC01000017	143677	145206	+	1530	Kinase, NEK	mrna	0
GLP15_3397	ACVC01000017	145227	147071	-	1845	Hypothetical protein	mrna	0
GLP15_3398	ACVC01000017	147285	148064	-	780	Hypothetical protein	mrna	0
GLP15_3399	ACVC01000017	148176	148826	+	651	Hypothetical protein	mrna	0
GLP15_3400	ACVC01000017	148973	151483	+	2511	VSP	mrna	0
GLP15_3401	ACVC01000017	151576	155049	+	3474	Kinase, NEK	mrna	0
GLP15_1678	ACVC01000023	1273	2100	-	828	TBCC domain containing 1	mrna	0
GLP15_1679	ACVC01000023	3774	5168	+	1395	Spindle pole protein, putative	mrna	0
GLP15_1680	ACVC01000023	5233	7395	+	2163	Hypothetical protein	mrna	0
GLP15_1683	ACVC01000023	10746	11549	+	804	Hypothetical protein	mrna	0
GLP15_1684	ACVC01000023	11672	12529	-	858	LigB protein	mrna	0
GLP15_1686	ACVC01000023	14781	17972	-	3192	Tenascin-X precursor	mrna	0
GLP15_1687	ACVC01000023	18345	20723	-	2379	Hypothetical protein	mrna	0
GLP15_1688	ACVC01000023	20790	23150	+	2361	Mlh1-like protein	mrna	0
GLP15_1689	ACVC01000023	23189	27100	+	3912	SMC6 protein	mrna	0
GLP15_1690	ACVC01000023	27106	29538	+	2433	DNA ligase	mrna	0
GLP15_1691	ACVC01000023	29654	32050	+	2397	Hypothetical protein	mrna	0
GLP15_1692	ACVC01000023	32116	33267	-	1152	Translation initiation factor	mrna	0
GLP15_1693	ACVC01000023	33326	35230	-	1905	NEK-like kinase	mrna	0
GLP15_1694	ACVC01000023	35291	38275	+	2985	Hypothetical protein	mrna	0
GLP15_1695	ACVC01000023	38401	39672	-	1272	Hypothetical protein	mrna	0
GLP15_1696	ACVC01000023	39940	42825	+	2886	Hypothetical protein	mrna	0
GLP15_1697	ACVC01000023	42863	43615	-	753	unspecified product	pseudogenic_transcript	0
GLP15_1698	ACVC01000023	43685	43990	+	306	Hypothetical protein	mrna	0
GLP15_1699	ACVC01000023	44089	45309	+	1221	Hypothetical protein	mrna	0
GLP15_1700	ACVC01000023	50450	51676	+	1227	Reverse transcriptase	mrna	0
GLP15_1701	ACVC01000023	55429	56592	+	1164	VSP	mrna	0
GLP15_1702	ACVC01000023	64737	65693	+	957	Protein 21.1	mrna	0
GLP15_1704	ACVC01000023	66396	68462	+	2067	Hypothetical protein	mrna	0
GLP15_1705	ACVC01000023	68529	70571	-	2043	Protein 21.1	mrna	0
GLP15_1706	ACVC01000023	70621	71598	+	978	Hypothetical protein	mrna	0
GLP15_1707	ACVC01000023	71625	72800	+	1176	Hypothetical protein	mrna	0
GLP15_1708	ACVC01000023	72889	73194	-	306	Hypothetical protein	mrna	0
GLP15_1709	ACVC01000023	73447	74142	+	696	Hypothetical protein	mrna	0
GLP15_1710	ACVC01000023	74155	75378	-	1224	Glyceraldehyde 3-phosphate dehydrogenase	mrna	0
GLP15_1711	ACVC01000023	75558	76289	+	732	Hypothetical protein	mrna	0
GLP15_1712	ACVC01000023	76645	79587	+	2943	Hypothetical protein	mrna	0
GLP15_1713	ACVC01000023	79735	81003	+	1269	Hypothetical protein	mrna	0
GLP15_1714	ACVC01000023	81065	84631	-	3567	Hypothetical protein	mrna	0
GLP15_1716	ACVC01000023	89086	89475	-	390	Hypothetical protein	mrna	0
GLP15_1717	ACVC01000023	89536	90708	+	1173	Hypothetical protein	mrna	0
GLP15_1718	ACVC01000023	90771	91673	-	903	Hypothetical protein	mrna	0
GLP15_276	ACVC01000024	265	2697	-	2433	High cysteine membrane protein Group 4	mrna	0
GLP15_277	ACVC01000024	3595	8142	+	4548	Hypothetical protein	mrna	0
GLP15_278	ACVC01000024	8257	8399	-	143	GLsR11 sRNA C/D-box	snorna	0
GLP15_279	ACVC01000024	8265	8408	+	144	GLsR17 sRNA C/D-box (RNA D)	snorna	0
GLP15_280	ACVC01000024	8422	8531	+	110	GLsR18 sRNA H/ACA-box	snorna	0
GLP15_283	ACVC01000024	21812	22069	+	258	Hypothetical protein	mrna	0
GLP15_284	ACVC01000024	22108	23016	-	909	Hypothetical protein	mrna	0
GLP15_285	ACVC01000024	23100	25766	-	2667	Kinase, CMGC DYRK	mrna	0
GLP15_286	ACVC01000024	25787	26818	+	1032	Hypothetical protein	mrna	0
GLP15_287	ACVC01000024	26889	29363	+	2475	Hypothetical protein	mrna	0
GLP15_289	ACVC01000024	31642	32247	-	606	Hypothetical protein	mrna	0
GLP15_1796	ACVC01000026	3389	4675	-	1287	Hypothetical protein	mrna	0
GLP15_1797	ACVC01000026	4733	5587	+	855	Hypothetical protein	mrna	0
GLP15_1801	ACVC01000026	10964	12913	-	1950	Protein 21.1	mrna	0
GLP15_1802	ACVC01000026	13003	14862	-	1860	Protein 21.1	mrna	0
GLP15_1803	ACVC01000026	14880	15326	+	447	Hypothetical protein	mrna	0
GLP15_1804	ACVC01000026	15403	15993	+	591	Hypothetical protein	mrna	0
GLP15_1805	ACVC01000026	16107	17804	+	1698	Zinc finger domain-containing protein	mrna	0
GLP15_1806	ACVC01000026	17885	19819	+	1935	Hypothetical protein	mrna	0
GLP15_1807	ACVC01000026	20032	23553	-	3522	Leucyl-tRNA synthetase	mrna	0
GLP15_1809	ACVC01000026	29916	31526	+	1611	Hypothetical protein	mrna	0
GLP15_1810	ACVC01000026	31563	33455	-	1893	Hypothetical protein	mrna	0
GLP15_1811	ACVC01000026	33564	34571	+	1008	Hypothetical protein	mrna	0
GLP15_1813	ACVC01000026	35333	37051	+	1719	Methionyl-tRNA synthetase	mrna	0
GLP15_1815	ACVC01000026	40352	41577	+	1226	VSP	mrna	0
GLP15_5138	ACVC01000027	1	634	-	634	Hypothetical protein	mrna	0
GLP15_5139	ACVC01000027	668	1138	-	471	Hypothetical protein	mrna	0
GLP15_5140	ACVC01000027	1160	2356	-	1197	Coiled-coil protein	mrna	0
GLP15_5145	ACVC01000027	13738	16194	-	2457	ABC transporter, ATP-binding protein	mrna	0
GLP15_5146	ACVC01000027	16295	18454	-	2160	Hypothetical protein	mrna	0
GLP15_5147	ACVC01000027	18514	19866	+	1353	Hypothetical protein	mrna	0
GLP15_5148	ACVC01000027	19902	20159	+	258	Cyclin-dependent kinases regulatory subunit	mrna	0
GLP15_5149	ACVC01000027	20261	24622	+	4362	Hypothetical protein	mrna	0
GLP15_5150	ACVC01000027	24614	25519	-	906	PP family ATPase	mrna	0
GLP15_5152	ACVC01000027	28632	29756	-	1125	Hypothetical protein	mrna	0
GLP15_5153	ACVC01000027	29790	30293	+	504	Hypothetical protein	mrna	0
GLP15_5154	ACVC01000027	30304	34986	+	4683	Protein 21.1	mrna	0
GLP15_5155	ACVC01000027	35062	35454	+	393	Hypothetical protein	mrna	0
GLP15_5158	ACVC01000027	42877	45780	+	2904	Hypothetical protein	mrna	0
GLP15_5160	ACVC01000027	54217	57723	+	3507	Hypothetical protein	mrna	0
GLP15_5161	ACVC01000027	57710	63424	-	5715	Hypothetical protein	mrna	0
GLP15_5162	ACVC01000027	63488	66055	+	2568	Hypothetical protein	mrna	0
GLP15_5164	ACVC01000027	67349	69085	+	1737	Hypothetical protein	mrna	0
GLP15_5165	ACVC01000027	69129	70418	+	1290	Hypothetical protein	mrna	0
GLP15_5166	ACVC01000027	70450	71592	+	1143	SET domain protein	mrna	0
GLP15_5167	ACVC01000027	71608	72849	-	1242	Hypothetical protein	mrna	0
GLP15_5168	ACVC01000027	72848	75745	+	2898	Hypothetical protein	mrna	0
GLP15_5169	ACVC01000027	76159	76926	+	768	VSP	mrna	0
GLP15_5172	ACVC01000027	81555	83360	-	1806	Hypothetical protein	mrna	0
GLP15_5173	ACVC01000027	83423	83869	+	447	Nucleolar protein family A, member 2	mrna	0
GLP15_5174	ACVC01000027	83895	85010	-	1116	Hypothetical protein	mrna	0
GLP15_5175	ACVC01000027	85054	88159	+	3106	unspecified product	pseudogenic_transcript	0
GLP15_5177	ACVC01000027	88447	89853	+	1407	Delta tubulin	mrna	0
GLP15_5178	ACVC01000027	89862	90425	-	564	ARF3	mrna	0
GLP15_5180	ACVC01000027	90584	92992	+	2409	Hypothetical protein	mrna	0
GLP15_5181	ACVC01000027	93169	94209	+	1041	High cysteine protein	mrna	0
GLP15_5182	ACVC01000027	94243	96021	+	1779	Hypothetical protein	mrna	0
GLP15_5184	ACVC01000027	97269	98249	-	981	Hypothetical protein	mrna	0
GLP15_5185	ACVC01000027	98302	99939	-	1638	Hypothetical protein	mrna	0
GLP15_5186	ACVC01000027	100182	101444	+	1263	Hypothetical protein	mrna	0
GLP15_5187	ACVC01000027	101613	104036	+	2424	Kinase, NEK	mrna	0
GLP15_5188	ACVC01000027	104350	105711	+	1362	Hypothetical protein	mrna	0
GLP15_5190	ACVC01000027	107269	108939	-	1671	Kinase, NEK	mrna	0
GLP15_5191	ACVC01000027	109024	111825	+	2802	P115, putative	mrna	0
GLP15_5192	ACVC01000027	111868	113784	+	1917	Hypothetical protein	mrna	0
GLP15_5194	ACVC01000027	115389	117110	+	1722	Encystation-specific protease	mrna	0
GLP15_5195	ACVC01000027	117147	118007	+	861	Hypothetical protein	mrna	0
GLP15_5197	ACVC01000027	122117	123145	-	1029	Rab geranylgeranyltransferase	mrna	0
GLP15_5199	ACVC01000027	128148	128912	-	765	Copine I	mrna	0
GLP15_5201	ACVC01000027	131940	133136	-	1197	Protein 21.1	mrna	0
GLP15_5202	ACVC01000027	133211	141721	-	8511	Hypothetical protein	mrna	0
GLP15_5203	ACVC01000027	141738	142736	-	999	Hypothetical protein	mrna	0
GLP15_5204	ACVC01000027	142764	145838	+	3075	High cysteine membrane protein Group 2	mrna	0
GLP15_5206	ACVC01000027	154867	157068	+	2202	Hypothetical protein	mrna	0
GLP15_5207	ACVC01000027	157213	157740	+	528	Hypothetical protein	mrna	0
GLP15_5209	ACVC01000027	160726	161121	+	396	HesB domain-containing protein	mrna	0
GLP15_5210	ACVC01000027	161365	161679	+	315	Hypothetical protein	mrna	0
GLP15_5211	ACVC01000027	161679	162947	+	1269	Phosphatidylserine decarboxylase proenzyme	mrna	0
GLP15_5212	ACVC01000027	163237	164982	-	1746	Hypothetical protein	mrna	0
GLP15_5213	ACVC01000027	165241	168147	+	2907	Protein 21.1	mrna	0
GLP15_5214	ACVC01000027	168187	169125	-	939	Hypothetical protein	mrna	0
GLP15_5215	ACVC01000027	169175	169498	+	324	Hypothetical protein	mrna	0
GLP15_5216	ACVC01000027	169504	169995	-	492	Hypothetical protein	mrna	0
GLP15_5217	ACVC01000027	170169	170774	+	606	Hypothetical protein	mrna	0
GLP15_5218	ACVC01000027	170793	171254	+	462	Hypothetical protein	mrna	0
GLP15_5219	ACVC01000027	171296	173452	-	2157	Hypothetical protein	mrna	0
GLP15_5220	ACVC01000027	173505	175889	-	2385	Hypothetical protein	mrna	0
GLP15_5222	ACVC01000027	179950	180711	-	762	Dolichol-phosphate mannosyltransferase, putative	mrna	0
GLP15_13	ACVC01000028	433	1590	+	1158	U2 small nuclear ribonucleoprotein A', putative	mrna	0
GLP15_11	ACVC01000028	4526	4693	-	168	Hypothetical protein	mrna	0
GLP15_9	ACVC01000028	7487	8446	+	960	Hypothetical protein	mrna	0
GLP15_7	ACVC01000028	10768	11655	-	888	Hypothetical protein	mrna	0
GLP15_6	ACVC01000028	11615	12280	-	666	Hypothetical protein	mrna	0
GLP15_5	ACVC01000028	12334	13128	-	795	Nitroreductase Fd-NR2	mrna	0
GLP15_3	ACVC01000028	23014	27390	-	4377	Hypothetical protein	mrna	0
GLP15_5228	ACVC01000029	492	1414	+	923	unspecified product	pseudogenic_transcript	0
GLP15_2501	ACVC01000029	1411	3633	-	2223	High cysteine membrane protein Group 1	mrna	0
GLP15_2500	ACVC01000029	4067	4360	+	294	Cathepsin B precursor	mrna	0
GLP15_2499	ACVC01000029	4797	5024	+	228	Hypothetical protein	mrna	0
GLP15_2498	ACVC01000029	5042	6790	-	1749	Hypothetical protein	mrna	0
GLP15_2497	ACVC01000029	7323	9050	+	1728	Hypothetical protein	mrna	0
GLP15_2495	ACVC01000029	9530	10696	-	1167	Zinc finger domain-containing protein	mrna	0
GLP15_2494	ACVC01000029	10775	11719	+	945	Rab geranylgeranyltransferase	mrna	0
GLP15_2493	ACVC01000029	11736	16034	+	4299	Phospholipid-transporting ATPase IIB, putative	mrna	0
GLP15_2492	ACVC01000029	16050	17084	-	1035	Actin related protein	mrna	0
GLP15_2491	ACVC01000029	17233	18756	+	1524	Hypothetical protein	mrna	0
GLP15_2490	ACVC01000029	18790	19251	-	462	Hypothetical protein	mrna	0
GLP15_2489	ACVC01000029	19315	20322	+	1008	Hypothetical protein	mrna	0
GLP15_2487	ACVC01000029	21166	22620	-	1455	Protein 21.1	mrna	0
GLP15_2486	ACVC01000029	22889	23740	-	852	U3 small nucleolar ribonucleoprotein protein IMP4, putative	mrna	0
GLP15_2485	ACVC01000029	23856	24161	-	306	Hypothetical protein	mrna	0
GLP15_2484	ACVC01000029	24275	24757	-	483	Hypothetical protein	mrna	0
GLP15_5229	ACVC01000029	27075	27497	-	423	Hypothetical protein	mrna	0
GLP15_3824	ACVC01000030	2677	7599	-	4923	Hypothetical protein	mrna	0
GLP15_3823	ACVC01000030	7610	8935	+	1326	Hypothetical protein	mrna	0
GLP15_3821	ACVC01000030	13101	15032	+	1932	Coiled-coil protein	mrna	0
GLP15_3820	ACVC01000030	15076	15657	+	582	Hypothetical protein	mrna	0
GLP15_3818	ACVC01000030	15721	17742	+	2022	Protein F54C1.5	mrna	0
GLP15_3817	ACVC01000030	17829	18428	-	600	Hypothetical protein	mrna	0
GLP15_3816	ACVC01000030	18441	18887	+	447	Hypothetical protein	mrna	0
GLP15_3814	ACVC01000030	22027	22836	+	810	Hypothetical protein	mrna	0
GLP15_3813	ACVC01000030	22873	24603	-	1731	Pseudouridylate synthase, putative	mrna	0
GLP15_3812	ACVC01000030	25382	26926	+	1545	VSP with INR	mrna	0
GLP15_5230	ACVC01000031	50	1177	+	1128	Hypothetical protein	mrna	0
GLP15_1980	ACVC01000031	1641	2699	-	1059	Hypothetical protein	mrna	0
GLP15_1978	ACVC01000031	4360	5430	+	1071	FKBP-type peptidyl-prolyl cis-trans isomerase	mrna	0
GLP15_1977	ACVC01000031	5441	7741	-	2301	Hypothetical protein	mrna	0
GLP15_1976	ACVC01000031	7823	8809	+	987	Hypothetical protein	mrna	0
GLP15_1975	ACVC01000031	8866	9975	-	1110	Protein 21.1	mrna	0
GLP15_1974	ACVC01000031	10046	12679	-	2634	Grp94/Hsp90	mrna	0
GLP15_1973	ACVC01000031	12774	13664	-	891	Spindle protein, putative	mrna	0
GLP15_1972	ACVC01000031	13879	15396	+	1518	Nucleolar protein NOP5	mrna	0
GLP15_1971	ACVC01000031	15441	15695	-	255	TM2 domain protein	mrna	0
GLP15_1970	ACVC01000031	15772	17241	-	1470	Hypothetical protein	mrna	0
GLP15_5231	ACVC01000031	17335	18103	+	769	Sec7-like protein	mrna	0
GLP15_5017	ACVC01000032	44	6379	+	6336	Sec7-like protein	mrna	0
GLP15_5018	ACVC01000032	6555	8513	+	1959	Pumilio-family RNA-binding protein, putative	mrna	0
GLP15_5019	ACVC01000032	8678	10435	+	1758	Na+ driven multidrug efflux pump	mrna	0
GLP15_5020	ACVC01000032	10502	11836	-	1335	Xaa-Pro dipeptidase	mrna	0
GLP15_5022	ACVC01000032	15846	16976	+	1131	Hypothetical protein	mrna	0
GLP15_5023	ACVC01000032	16998	17492	-	495	Hypothetical protein	mrna	0
GLP15_5024	ACVC01000032	17489	17866	-	378	Hypothetical protein	mrna	0
GLP15_5025	ACVC01000032	17895	20777	+	2883	WD-repeat membrane protein, putative	mrna	0
GLP15_5027	ACVC01000032	21727	23541	+	1815	Hypothetical protein	mrna	0
GLP15_5028	ACVC01000032	23489	23974	+	486	Hypothetical protein	mrna	0
GLP15_5029	ACVC01000032	24028	24720	-	693	Hypothetical protein	mrna	0
GLP15_5030	ACVC01000032	24767	27793	-	3027	Hypothetical protein	mrna	0
GLP15_5031	ACVC01000032	27855	28343	-	489	Hypothetical protein	mrna	0
GLP15_5032	ACVC01000032	28364	30640	-	2277	Hypothetical protein	mrna	0
GLP15_5033	ACVC01000032	30743	34540	-	3798	Hypothetical protein	mrna	0
GLP15_5034	ACVC01000032	34580	35101	-	522	Hypothetical protein	mrna	0
GLP15_5035	ACVC01000032	35096	40078	+	4983	Hypothetical protein	mrna	0
GLP15_5036	ACVC01000032	40130	40606	-	477	Ribosomal protein S16	mrna	0
GLP15_5037	ACVC01000032	40838	41893	+	1056	Serpin 1	mrna	0
GLP15_5038	ACVC01000032	41947	44103	-	2157	Kinesin-2	mrna	0
GLP15_5039	ACVC01000032	44247	45650	+	1404	Hypothetical protein	mrna	0
GLP15_5232	ACVC01000033	947	2068	+	1122	Reverse transcriptase/endonuclease, putative	mrna	0
GLP15_3268	ACVC01000033	3729	6146	-	2418	Hypothetical protein	mrna	0
GLP15_3267	ACVC01000033	6212	9937	+	3726	Hypothetical protein	mrna	0
GLP15_3265	ACVC01000033	12332	12808	-	477	Hypothetical protein	mrna	0
GLP15_3264	ACVC01000033	13093	15717	-	2625	Neurogenic locus notch-like protein	mrna	0
GLP15_3262	ACVC01000033	17251	17463	-	213	Hypothetical protein	mrna	0
GLP15_3260	ACVC01000033	22141	25302	+	3162	Hypothetical protein	mrna	0
GLP15_3259	ACVC01000033	25714	26508	-	795	Hypothetical protein	mrna	0
GLP15_3258	ACVC01000033	26534	27580	-	1047	Ribonuclease H	mrna	0
GLP15_3257	ACVC01000033	27629	28849	+	1221	Hypothetical protein	mrna	0
GLP15_3256	ACVC01000033	29065	30462	+	1398	Hypothetical protein	mrna	0
GLP15_3254	ACVC01000033	33730	36093	-	2364	Hypothetical protein	mrna	0
GLP15_3253	ACVC01000033	36163	37752	-	1590	Hypothetical protein	mrna	0
GLP15_3252	ACVC01000033	38654	39547	+	894	Kinase, NEK	mrna	0
GLP15_3251	ACVC01000033	39589	40974	-	1386	Hypothetical protein	mrna	0
GLP15_3250	ACVC01000033	41023	41418	-	396	Cytochrome B5, outer mitochondrial membrane	mrna	0
GLP15_3249	ACVC01000033	41459	42037	-	579	4-methyl-5-thiazole monophosphate biosynthesis enzyme	mrna	0
GLP15_3248	ACVC01000033	42095	42601	+	507	Hypothetical protein	mrna	0
GLP15_3247	ACVC01000033	42656	43516	+	861	Hypothetical protein	mrna	0
GLP15_3246	ACVC01000033	43884	45020	+	1137	Hypothetical protein	mrna	0
GLP15_3245	ACVC01000033	45037	50658	-	5622	Kinase, ULK	mrna	0
GLP15_3244	ACVC01000033	50694	51611	-	918	Hypothetical protein	mrna	0
GLP15_3243	ACVC01000033	52131	53837	+	1707	Kinase, NEK	mrna	0
GLP15_3242	ACVC01000033	54624	58676	-	4053	Hypothetical protein	mrna	0
GLP15_3241	ACVC01000033	58730	59077	-	348	Hypothetical protein	mrna	0
GLP15_3240	ACVC01000033	59114	60403	+	1290	Amino acid transporter system N2, putative	mrna	0
GLP15_3239	ACVC01000033	60455	62938	-	2484	Hypothetical protein	mrna	0
GLP15_3238	ACVC01000033	62973	63980	-	1008	Diphosphomevalonate decarboxylase	mrna	0
GLP15_3236	ACVC01000033	71014	72441	+	1428	Hypothetical protein	mrna	0
GLP15_3235	ACVC01000033	72482	73423	-	942	Hypothetical protein	mrna	0
GLP15_3234	ACVC01000033	73535	75295	+	1761	Kinase	mrna	0
GLP15_3233	ACVC01000033	75228	75788	+	561	Hypothetical protein	mrna	0
GLP15_3232	ACVC01000033	75828	82373	+	6546	Hypothetical protein	mrna	0
GLP15_3231	ACVC01000033	82427	84007	-	1581	Hypothetical protein	mrna	0
GLP15_3228	ACVC01000033	86110	86508	+	399	TRAPPC4/Trs23-like protein	mrna	0
GLP15_3227	ACVC01000033	86527	87336	+	810	Myb 1-like protein	mrna	0
GLP15_3226	ACVC01000033	87337	88206	+	870	TLC-domain containing protein	mrna	0
GLP15_3225	ACVC01000033	88211	89398	-	1188	Hypothetical protein	mrna	0
GLP15_3223	ACVC01000033	90977	93358	+	2382	Kinesin-like protein	mrna	0
GLP15_3222	ACVC01000033	93376	96165	-	2790	Hypothetical protein	mrna	0
GLP15_3221	ACVC01000033	96325	96804	+	480	Coatomer zeta subunit	mrna	0
GLP15_3220	ACVC01000033	96903	97274	-	372	Ribosomal protein L35a	mrna	0
GLP15_3219	ACVC01000033	97423	97992	+	570	Tetratricopeptide repeat protein	mrna	0
GLP15_3218	ACVC01000033	97989	98264	+	276	Hypothetical protein	mrna	0
GLP15_3216	ACVC01000033	98927	99640	-	714	Hypothetical protein	mrna	0
GLP15_3215	ACVC01000033	99686	100984	-	1299	Nuclear LIM interactor-interacting factor 1	mrna	0
GLP15_3214	ACVC01000033	101130	101381	-	252	Hypothetical protein	mrna	0
GLP15_3213	ACVC01000033	101554	103479	+	1926	Sec1 vATPase	mrna	0
GLP15_3211	ACVC01000033	106205	106825	+	621	Hypothetical protein	mrna	0
GLP15_3210	ACVC01000033	106859	108130	+	1272	Hypothetical protein	mrna	0
GLP15_4340	ACVC01000034	604	1128	-	525	Hypothetical protein	mrna	0
GLP15_4339	ACVC01000034	1133	2551	+	1419	Hypothetical protein	mrna	0
GLP15_4338	ACVC01000034	2577	3464	-	888	Hypothetical protein	mrna	0
GLP15_4337	ACVC01000034	3861	5870	+	2010	Pumilio-family RNA-binding protein, putative	mrna	0
GLP15_4336	ACVC01000034	5963	6532	+	570	Ribosomal protein S9	mrna	0
GLP15_4333	ACVC01000034	11519	15634	-	4116	CAMP-specific 3',5'-cyclic phosphodiesterase 4B	mrna	0
GLP15_4332	ACVC01000034	15777	16952	+	1176	Pelo protein	mrna	0
GLP15_4331	ACVC01000034	17227	17547	-	321	Hypothetical protein	mrna	0
GLP15_4330	ACVC01000034	17637	19151	+	1515	Hypothetical protein	mrna	0
GLP15_4329	ACVC01000034	19168	20250	-	1083	Hypothetical protein	mrna	0
GLP15_4326	ACVC01000034	24677	26038	-	1362	GlcNAc-PI synthesis protein	mrna	0
GLP15_4325	ACVC01000034	26037	26645	+	609	Hypothetical protein	mrna	0
GLP15_4324	ACVC01000034	27093	28241	+	1149	Zinc finger domain-containing protein	mrna	0
GLP15_4323	ACVC01000034	28224	29120	-	897	Hypothetical protein	mrna	0
[truncated: 3,700 more rows]
